# Supplementary material for: ArgR of Streptomyces coelicolor Is a Pleiotropic Transcriptional Regulator: Effect on the Transcriptome, Antibiotic Production, and Differentiation in Liquid Cultures
Source: Front Microbiol. 2018 Mar 1;9:361. doi: 10.3389/fmicb.2018.00361 (PMC5839063; doi:10.3389/fmicb.2018.00361)
Supplement: Supplementary file 3 [file Table3.XLSX]

## Sheet: Hoja1
Table S3. Sequence fragments tested with ArgR protein by EMSA
				Chromosome coordinate			Differentially
Region	Product(s)	ArgR-binding	Sequence tested	Left	Right	Reference	transcribed
Bidirectional intergenic region SCO0255-6	putative sigma factor / putative short chain oxidoreductase	Positive	CGCTGCCAGGAGTTGAGGATGCCCTCGGGCACGACCGCCGCAGGCAGTTCCGCGTTCTGAAGGAACTTCAGGCGTGCTCGCGCGATGGTTCGGTCGCGCGCTGTGCTGTCACTGAGCATGGCGCCCCTCCGATGAGCGTGTTTCCGCCATATTACGAACGCGTTTGCACCTGTCAACGGGGGGTTGGGTACGGCTTTTCCCCGCGTTCGCCGTGCCCTGATCAGGGGCGGGCCGGGTGTGTTCCACATTGAAAAAGTCGACGGCGCTCCCCGCCCGCACGCTGTTGGGCAGCACCGCACGAGAGCGCGGAGGCTCCCCGCCGAGCAGTCGAACCCTGGAGGACCCAT	245641	245987	1	NO
Promoter region of SCO1086	transglutaminase-like protein	Positive	TCAGTCAATGACTTTTCAGGTGAACGCATACCTATGCAGTGCCGGACGTGTTCCCGTCAGCGCGCCATCTCTTCCTTGAGGGCGGACACGAAAGCGTCGACGTCGTTCTCGGTGGTGTCGAAGGCGCACATCCAGCGCACGTCGCCGGCGGCCTCGTCCCAGAAGTAGAAGCGGAA	1146430	1146605	2	YES
Promoter region of SCO1236, ureA	urease gamma subunit	Positive	GAGCATCACCGCTTCGGCATCGCCGCGGAGCACCGGGGGCCGGACCCGTCCTAGTACGGGCATGCCGGAAGCCGCCGACTGCATCGGTAATCAATCGGTCAAAACCGGGTGACGTGGCCGTCACACTCTAGCCCTAGTCTGCACCCCGATCCACCTGCGGTTTTCCACGGACCGGTAGGTGATTTCCGGCCCGATCGTGTGTGTTACACCTAGAGCCGTCGCGGTGGCCGCGGCAGCCGGACCGTCCGGTCCTGGCGTGATGCCCTGTGAGGTGGTAAATGCAACTGACCCCGCACG	1310577	1310873	2	NO
Promoter region of SCO1483, pyrA	carbamoyl-phosphate synthase, pyrimidine-specific, small chain	Positive	GGCACCTTCAAGCTGAAGTACGGCCACCGCGGCATCAACCAGCCCGTGCAGGACCGTACGACCGGCAAGGTCGAGGTGACCGCGCACAACCACGGATTCGCCGTCGACGCCCCGCTCGACCAGGTGTCCGACACCCCCTACGGCCGCGCCGAGGTCTCCCACGTCTGCCTCAACGACAACGTGGTGGAGGGGCTCCAGCTCCTCGACCGGCCGGCCTTCAGCGTCCAGTACCACCCCGAAGCGGCAGCCGGCCCGCACGACGCCGCCTACCTGTTCGACCGCTTCGTGAACCTCATGGAGGGCCAGCGTGCCTAAGCGCACCGATATCCAGTCCGTC	1587383	1587719	2	YES
Promoter region of SCO1487, pyrB	aspartate carbamoyltransferase	Positive	TACGTCGGCAAGAACCTCCCGACGTCGCTGCGGGAGACGGTCAAGGTCCAGCTCGCCGAGGAGGACGGTCGCGACACCGTGCTGCTCGGTGCCAAGCCGGCCGCCCCGGGCGCCCACCCCTAGCACCCCGCGTACGCACCCCTTCGTGCCGTACGCGTGCTCGGCGCGCCCCCGCACGCGCCCGGCCGCCCGAATTATCCCGCTCTTCCGCATGAATCGCCTTACGGAGCCTGA	1591391	1591624	2	YES
Bidirectional intergenic region SCO1488-9, pyrR-bldD	pyrimidine operon regulatory protein / bldD putative DNA binding protein	Positive	TATGGCTCCCCGGACAAGGTGTCGACGCGGCAGGCTGTGTTGTCGGCCGCGCGGCTGGTAACTCACTGTGAGGTTACGCAGCGTTACTCTGCTGCGTCAAGCCGAATGGTCCGCACCGACTCTTCCGTGGTATTCGCCATCCATTACTCCGTGCGGGTGATCGATGTGGGGCAGAGGAGTGACGGGGGAGTGTCAGGGGGGTCATCGGAGAGGTTCTGTGAGCCTGCTACCGTAGGTGGCGCATATCCGACGTCCTTTAAGGTCCGTCCCGTGAGGCGGAGAAGGGGGTCCGTTTCGTATGGACAAGCAACAGGACCAGCAGCAGGAAGCCCGGCCCGTTCTCGAAGGGCCCGACAT	1592025	1592381	2	YES, both
Bidirectional intergenic region SCO1570-1, argH	argininosuccinate lyase / hypothetical protein	Positive	GCCGTCTATGCGCTCATAAGTCTTTCCCATGTCTAACGATTATGCGGGTGCGGGACGCCGAGGGCGGCACCAAGCCGCAAGATTGACGAAACATGCAGAGTTCTGCATACTCATGCATGACAGTGATCGTACGGTGAGGAGCGACCCA	1681861	1682008	2	YES
Bidirectional intergenic region SCO1580-1, argC	N-acetyl-gamma-glutamyl-phosphate reductase / hypothetical protein	Positive	GCCTCAGCCCGACGACCAGCTCGACGATCCAGGCACGCACAGCCACCCCCACGGTGCTCGGAGTCCGGAAGCGGCAGGCTAGCCGACGCCTGCGGCAGCGCCTCGAGGTCACCCCGCATCGCATTGCATAAACGTGCATCGGCACGTATAGTCATGCTCTCCAGGAGGAGGATTTTCCATGGCGGTACGTGCGGCGGTGGCCGGAGCGAGTGGGTATGCGGGCGGTGAGCTG	1691408	1691639	2	YES
Bidirectional intergenic region SCO1863-4, ectA	hypothetical protein / putative acetyltransferase. Final product:ectoine.	Positive	CGGATACTCGCACAAGCAGAATTTAAGAATTCTACTCAGCGCAGCTTCCCGTATTCTTCTGCCCGCTTTCTTCGGACCTAAACACAAAGATTTCACGACTAACGATCTTCACATTTCGGACACGTCTCGCACGGGTTACGCGATTGTGACCCGATCCACATGCTGCCCGATTTGCGGCTTACGCACCCGTCAAATCGCCCCATAACGCCGTCGTCTCGCGCGGAAGCACGCGCCCGCGTGATAACACAAGCGGCACTCATTCGTAACCCCATCCGGCGATGCAATTTCGAATTTCGCTGGGTAAATTCAATTTGCATGACTGCCGCGCAAGCAGACCTGCAAATCGATCGTCC	1998153	1998505	1	YES, SCO1865-1867
Bidirectional intergenic region SCO2014-5	pyruvate kinase / 2',3'-cyclic-nucleotide 2'-phosphodiesterase, putative	Positive	TCGAGCCTATGACTTACTGCCGGGTAGCGAATTGGCCACGCATGACCACTCAACAACCTTTGAGTAAAGGGTTATTGACAAGTGTTGAATTGTGCGCGCCACCGCTCCGATGAGCATGTGGATGGTCCGCCACCCCTTGACAGGAGGCATGTTCAGGACAGAATCTACGCGCGTCGCCACTGTGTGTGTACGGGTCACCGAGGAGAATCAGCCATGCCGTTG	2157777	2157998	2	YES, SCO2015
Bidirectional intergenic region SCO2054-5	histidinol dehydrogenase / hypothetical protein	Positive	ACCAATTCTCTCAGACCCGCGTCCGGCACGGTCCGCGCGTATCAATGGCTGATACAGAACGCGACGGACCTCACGGCCCACGGTGAACTCGTGCGATCCGTGCTCACTTTGAGTGTTCGGACGGTCACGCAGTGGGCATGAACGGTTGTACGAAGAGTGAGCGACCGGCGAGTAGGTGGGGAGGGAGGGAAGCACCGTGACCGAAG	2202564	2202769	2	YES, SCO2055
Bidirectional intergenic region SCO2231-2, malE-malR	putative maltose-binding protein / maltose operon transcriptional repressor	Positive	GGGTGGACTGTACCTGTCGGCCGCTCCCTTGCACACCGATCGGGCGCCGTGGGCGGCCTGTTGGACGGCCCGTCGGACGGCCCGGCGCGGGCTGCTGCGTCATCGCGCTCCCTCGAGAAAGTGGCGGCAAGAGCTTGCAGAGTCTTGCACAACCCGCCCGATACCGCTCGGGCCCCGTAAACAAGCGTCTCACGACGGTCGCCGAGAGGTCACGCCCGGATAACTTCGGAGATCTCTTGCACATTTTTGCAGCAAGACCTTTCGCCAGGCTTTCAACGCTGTTACGTTCACGTCGCCCGACGG	2400346	2400648	2	YES, SCO2231
Bidirectional intergenic region SCO2528-9, leuA	2-ispoprylmalate synthase,2-isopropylmalate synthase, putative metalloprotease	Positive	ACTGTCACTACCCGCAACCGGAATCGGTGCACGGAGGTGGGAAGAGGCGGGAAGGGACCCCCGCGATCCGGCCGGGAGTGGTATACCGCACTTTTTGTCCCCTTTCTCACCCCGGTCCCGCATACTGATACGGACCCGCGTGACCCGCGTGACTCGGCTAGGGTGCTGGGCATCATGCGATTCGGGCTGCTTCTCCTTAGCTGCCGCGGCGAGGGCCTGTAGAGGCCGACTCCCTCCCCGCGGAGCTTGGTGGTGCCGTCGGCCGTCCTTCCGGACACGCGGACGACGCGGACACCGCCGAGATCCGCGGACATCACGAGGAGCCCACGCC	2727205	2727535	2	YES, SCO2529
Promoter region of SCO2686	putative luxR-family transcriptional regulator	Positive	AAAGGCGCGGTCTTGAACATACAGCTGCCCCCTGTTTTCGCCCGCCGTCAATGTCGGGTCGAGTTGCCGTGATGTCTGCTGAAGATCTTCTGTCCCGCTCCGGCCTTGTGCCAAGAGGAAAATGTGGCATGATCATGCATTGCCGGAATCTGAAGGATGTACAGATGTGTGTGAAACTGGACATACCGAACAATATTCAGGTGCTTGAGATCTGCCAGAAGGGACTGCACTTCTATGCGCGAATTTTGAAAGGACGCTCAATAAATCAGGAAATCCCGGAGTGCTTGACGAGCCTGGGTCTTC	2930701	2931003	2	NO
Promoter region of SCO3034, whiB	sporulation regulatory protein	Positive	GCGCCCCTCGTCTGTCTTTCGCGTCCCCGTGATCTAGCCGTTACCGATTCCGGCTGAACGACACGAGTGAAATTACAAGTGTGCTGCTCCGGGCGAGTCAAGCCGAGATCTGCTATTGGGCCCCTTATTCACTCTGCGGAACCAAGCCCATGCAGTAAGTGTTCAAATCGCCATAAACCTCGACATACCAATGAAGTCCGCCGGGACGCCCGTCCCGATTCGCACCGGCACCAGGAAGGACGCCCCGGCGATCGATCCCGTTCCGATACACGCG	3321019	3321292	2	NO
Bidirectional intergenic region SCO3067-8	putative anti anti sigma factor / sig15putative RNA polymerase sigma factor	Positive	AGCCGGGGTGACATGATGTCCTCCATCGTTCTCGGCATACGGCTGCCGAAGCCAAATACGTGCACTGCGGTGTGCGGCGCCTCCAAAGCCGGCCGTGTCGGTTTACGTGTCTTACTAGCCCTACCGGGTTTACCGAGCTGACCGCAAGTGTGTTCTGTGCGGGTATGTCCGTTTGTGTGCGGTTGTTCGGGTGTCGGAGTGCGGTGGGAAGGCGTAGTGTTCGAGTGCGTCAGCAAGCAGTCACGACCTCGGGAGAGAGAAACGGCATGGACCGCGGGACGGTCGGCAGTGCCCAGTCGGGCCGGCTTCTGGTCGAGGTACGGGA	3360383	3360707	2	NO
Promoter region of SCO3943, rstP	putative transcriptional regulator	Positive	GTGAGTTGAGACCTCTTCGCAACATCCACCACCCCGCAGGCACTCACCGGCCAACACGTCAGGTAATGGGGTGGGTGGGGCCAACTGGCTTGCTTTCCAAGGCTGTTAAGCATTAATGATCTTGCAGAAACGTGACTGTCAACGCGTGCATATGCGTCCGCACTACCCCACCCCATGAGCCCTACTATCGGC	4339152	4339343	2	NO
Bidirectional intergenic region SCO3978-9	putative oxidoreductase / putative TetR-family transcriptional regulator	Positive	GAGGGCAACTCGACCGGATGGGCCCCCAGCACCTGCCCTTCCCTGACCCGCCAGTCGACGGGATTCACGCCCGCCGCCCGTACGGCGATGCGTATCCGACCAGGCCCCGCGTGGGGCTCCTCGGCGTCGACCAGTTGCAGAACGTCCGGACCGCCGAACTCGGCGAAGCTCACTTTCCTCATGCCGCCGAACGTAACACTAACGGATAGCTTTTCATAACGGTTACTATTTTCTACCTGCTAGCCTGCGCGTCATGACCGTGCAGCAGTCGGGCCGCCGTGAGCGCAAGAAGGCCGCGACCCGCCAGAAGATCGCCGACACCGCGCTGCGGCTCTTCCTGGAACGCGGGTACGACGCGGTGGGCAT	4381777	4382142	2	NO
Promoter region of SCO4158	putative LacI-family regulatory protein	Positive	GGCGAGAAGAGCGATAAGTCCGAGAAGGCCGAGAGGGCGGAGAAGGCGGAGAGGGCCGAGACGCCCGGAAAGGCGGCCGCCGAGACGAACGAGGCGGCGGGCGCAAGGTCATCCAAGGTGTGATACGCCCTGCCCGGAGCGGGTCCATCCGCGTAGACTCCGCGCGTGGCCAAGGTGACTCGGGATGATGTGGCGCGACTGGCGGGGACTTCCACCGCCGTCGTCAGCTATGTCATCAACAACGGACCCCGGCCGGTCGCCCCGGCCACGCGCGAGCGTGTCCTCGCCGCGATCAAGGAACTGGGGTA	4575992	4576299	2	NO
Promoter region of SCO4293	putative threonine synthase	Positive	CTCAACCGTCCTGGCCTTCGGTTACAGTCTTGAACAACGCGCGGGACCATCGCATGCCGGGGTCGCCGCGTGCACCACCGCGAAACAACTTCATACCGCTCATCCAGAGGGGCAGAGGGATACGGCCCGATGAAGCCCCGGCAACCCTCCAGTCGGTTCTTGTCACACGGACGTGGCGAGGCTCCCGGCTAGGGAAGGTGCCAAATCCGTCTCACGGCGAGATGCGTCGTGAGGAAGATGAGGAGAAAGGGCCTCGCCTCCATGGCTGTGCAGACTGCCGAAACCTCCACGAACCCCACCGACGCCGCCGTCGACCTC	4708340	4708657	2	NO
Promoter region of SCO4425, afsS	sigma-like protein	Positive	CCGGAGCGTTCAGCGTTCGTTTATCTCCCCCTGGCACTGTCATCTCCGTCAGACCGTCGCATCGGGGGGCAGACGGATGACGACCGAGCCCACCAGTTAGTGTGCGGCTCCGCGCGCCCGTCCGGCAGCCTACGGGGGAGCTACCGGACGGGCGTTGCTACCTCGTCACGACCCATGAGGAGCGAAGTCCATGAGCGACAAGATGAAGGACGCGGACGCCACA	4842541	4842763	1	YES
Promoter region of SCO4426, afsR	regulatory protein	Positive	CCTCCCCCGCCTCAACAGCGTGGCGGTGCGGGCGATGGGCGTCGGGACGGGGCTGCTGACGGTACGGGTGGAGTTGGAGGGGCAAAGCCGAAGAAGCTGATGGAGAACCTGTGATCGGCGTCTCCCACGGCTGACGTGGTCGGCATGAACAAGGCAAACTGACGTGGTTGCTCAGGATGTCTAGGGGGACGGCATGGACGGTGGACCGCGGGTTCCGGAGCAGCGGCGTCCCGGATTCCCGGCGGAAGAGGAGGA	4845707	4845961	1	NO
Promoter region of SCO5227	putative redoxin	Positive	CTGTCGACGCAGGCCGCCATGCGCACCGCGCACCGCCTCTACGAGCGCCTGGGCTTCGTCCGCACGCCCGACCGCGACTGGAATCCCCTGCCGGAGCTGGACGACATCATGCTGCTCACCTACGAACTGACGCTCTGACACGGCCGCGGCACACCGTCACGGCACCGCGCCGGGACACAACATCTGGGGGTGCTCGCGTCCCCCGGCACAAGATGTATGCTCATGCTCGCTGTCGCCGCAGGGGAATCCGGTGCGAATCCGGAACTGTCCCGCAACGGTGTACTTGCGTGCATCCGTACGTCTTCGCACGTGCGCGCACGCCTGTCCAGTCCGAGGACCTGCCGACAGTGCGCCCGGCCGCCCTGGCCCGGGTGCCATGACGTCCGGGCCTCGCGGAGT…	5688146	5688631	2	NO
Bidirectional intergenic region SCO5326-7	hypothetical protein / putative transposase	Positive	GCGTAGGTGACGCTCCATCAGTGAGCTTCTTCGATGTGGCCACCGATCGGGTGACGGGCCGTGAAGCGCAACGAGCGAGGCCCCCGGGCTGTTGATCGAGATGTCTGACGTCTCAATCACGTTGCTCGGGGGCCTCGTTGGTCATGCATCCTGCCGCACTTGACCTGCCGCATGCACTCGTGGAGTGGGCCACCATGCT	5796593	5796791	1	NO
Promoter region of SCO5583, amtB	ammonium transporter	Positive	TCCCGAACTGCCCGACTCGGCTCCCCCATGCCAGGTCATTCGGAGGCCGCCGCGGCCGGCTTGCGTTCCGGGCCGGACGGCCCGGGCACGACGACGACCGGCCCCGGCCGTTCACCCACGCGTAACACGCACCGTGCCTTCGTCACGGCGGCGAAACAACGAGGGGCTTCCACCGAAACCGCGCTGCGTCAATGTCGTGGCGCATAACCGGCCCACCCCTCACCGCCCGCCCGCCAGGCTTCGCCCCCACGGGGCCGCACCAACGACGAGGAGACGCCGATGG	6085752	6086034	2	YES, SCO5583-5585
Promoter region of SCO5864	hypothetical protein	Positive	CCCGAGGATGTTCGCTTTGAGCGGAATTTCCAGGCCACCGGCCCTGGAGTCGCCTGTGTGATCGATCACAGCGGAGGCTTTCCCGCCCTCCACTCTCCGTGATCATGCACCCTGTCGGAAAGCCGGGAAAATCCCGGTTTTCAGGGCCCCTGATCACGGGAAGTACACGGTGAGACGCCTTTGAAGTGCGGCATTCGGACCGTGTACGGTCCCCATCGCCATCCAAGCCGATCACTCGTGAGGAGTCCGGTTGGGTGTCGATTGAGTAACAGACCTTGATGTGAGGCAAAATCTCCGCCTCAGGTCGGGCACAAGTCCGGCCTCTCACGCGTTACGTGCGCTGAAGACACCGCAGACACCCAGAGGGGGAGAGCG	6421240	6421614	2	NO
Coding region of SCO5896, redH	phosphoenolpyruvate-utilizing enzyme	Positive	GCGACCTCGCCTGGTTCCACGACATGCACATCGGCTACATGCCGTACTACATCAACGCGTTCGCCTTCTACGGCCTGCTCACCGAGCTGTGCGCCCGCTGGCTCGGCAGCGACGGCGTGGGCCTGCAGAACCGCGTCAAGACCGACATGTCCAGCCTGCGCACCGTCGAGTCGGCCAAGGAGGTCTGGTCGGTCGCCCAGGCCGCCAAGAACGA	6460957	6461170	1	YES
Promoter region of SCO5976, arcB	ornithine carbamoyltransferase ArcB	Positive	AACAGGGCATCGAGGTGATCGAGATCCCGGGCAGCGAACTGGGCCGGGGCCGGGGCGGACCGCGCTGCATGAGCTGCCCCGTGGAGCGAGGGCCCGTATAAGGGCCCGGCCGAGGACTCGGCGCTGTATAGAAATTCAGAAGTTCGTATAGACTTCCAGAAGTCAGTCCCCGACCTGCACCTCTGGAGCGCC	6550204	6550395	2	YES
Promoter region of SCO7036, argG	argininosuccinate synthase	Positive	GATCGAGGAGTTCCTGGAGTACCAGTACGTGGCGCTGCCGACCGGGTGACGTGGCGACGCCGGAAGAGGCTTTGCATGGTCATGCGTAATGATGCATACTCTTCCTATGTCCAAGGTCCTCACCTCCCTCCCCACCGGCGAGCGCGTCGGTATCGCCTTCTCGGGCGGCCTCGACACCTCGGTCGCGGTCGCGTGGATGCGTGACAAGGGCGCCGTCCCCTGCACGTACACCGCCGACATCGGCCAGTACGACGAGCCCGACAT	7824665	7824928	2	YES
Promoter region of SCO7314	probable RNA polymerase sigma factor	Positive	GCATCACCGTGGTCGTTCCGCTGTCCTGATGACTTTTCGAAAAGCGGAGTTTGTACCACCGGGCCGGGGGCAGTCGCAGATTCGTGCTTCGGACCGGAGGCGCAGCAGCGGGAGCGGCAGGGCTGCTTCGGTGCCCCGGCTGTGCCGGGGACGACACCCGGACAGCGCCGACGCCGTTCCCGTGGAAAGTCCCTGAGACCACCGTTCAGGAGCGGATCCGCATGCTCATAGAAACGCCCACCATCCGTCCCGGTACCACCCAGTCCGCCCACCCCTCGACCGCCCCCGCACGCCGCCGCCACGACGACGCCCCCGACACCATGGTCCTCTTCGGGCGCCTGGCGGGGCTGGCGGACGGACCCGAACGCGACGCCGTCCGCGACGAACTCGTCACGGCAT…	8120320	8120720	2	YES
Promoter region of SCO0454	binding-protein dependent transport protein	Negative	CGTATGACCCGCCCGGACACCGACGGCTCCGCCGCCCGGCTCTCCCTCGTCCCCCTCACCCTCCCTCTCCCCCTCCCCCGTTCCACCCGTTCCCCGGGAGTCACCGCATGACGACGCTCACGACGACGCCGGACGGGAGCGCGGCCCGCAGGTCCGTTCCGCCGCCCTCCCCCGCCCCGGCCGCGGGCCGGCGCCGGCAGGGCGGCACCGTCCTCGCGGTGCCCGCGCTGGTCT	473741	473974	1	NO
Coding region of SCO0654	hypothetical protein	Negative	GACGCACATCATGGAGACCGTCGACATCGGCGTCCCCCTGCGCACCGTCTACGACCAGTGGACGCAGCTCCAGGACTTCAGCGACTTCACCAAGGGCGTGCAGAGCGTCAGCCCCCACGACGAGACGACCTCGGACTGGACCGCCAAGATCGCTTTCTCGACCCGCAGCTGGAAG	693738	693912	1	YES, SCO0654-SCO0656
Bidirectional intergenic region SCO0800-1	putative TetR-family transcriptional regulatory protein / putative cytochrome P450	Negative	CGTAGGGGCTCTCCGAGAACAGCCGCGCGCCCACCGAGAGCAACTGCTCCCGGCGCTCGCCCGTGCTGAGCCGGCGGCGGATGCGCTCCCCCTGGTTCGCGGCCATGCCCCGCACCTTACTTGACGCGGGTTCAACAACGGGTCGAGACTGGGGCGCGCTATTGAATCCATGTACAACACGCTCGCCTCGGCTCGTGCAACACGCCGCTGCGTCAAGGGAGATCGCGTCATGGCCCAGACAGCGAGGGAACCGGCCCGGGACGGACTGCCGAAGGGCTTCCGCAGCGCCGAGCTGGGCTGGCCCGAACTGCACCGCATCCCGCACCCCCCGTACCGGCTGCCCCTGCTCGGAGACGTCGTGGGAGCGA	847420	847787	2	NO
Promoter region of SCO1214	pfk6-phosphofructokinase	Negative	TTCGGCAACGGCAACGGCACGGGGGACGGCACGGAGGGCGCGTACAACGACACGGTCTTCGGCACCTACATGCACGGCCCCGTGCTGGCCCGCAACCCGCTGATCGCGGACCTGCTGCTCAAGCTGGCCCTCGACGTGAACGCGCTGCCGCCGACCGACGACCGCTGGTACGAGGCGCTGCGCAACGAGCGCATCGCGGCCGCGCAGCAGCCTGCCTGACCCTGGCGGGGCGGGCCCGTCTGATGCCCCGTCCGCACAGGTGAGCGGACTCGTCCAGTAGGCGGACGCACGGTTCGGTCCCGCCCCCCGATGCCGCTAGGGTGGCGGGGATCGAGCCGGACAGCGCGGTCCGGACCCGTGCCACGTTGAGAAGGTATTTCGGGCTATGCGCATTGGTGT…	1285072	1285577	1	NO
Bidirectional intergenic region SCO1220-1	putative regulatory protein / putative AsnC-family regulatory protein	Negative	GGGCATCTGGATGTCGAGGAAGACGACGTCGATGGCGTCGGGACCGCCGGGGCCCGTCTCCAGGGCCCGGTTGATGCGGCGCAGCGCCTCGGTCGTGTCGCTCGCTCCCTCCGCCGTGCCGATGCGGGGGTCGGCGTTCAGCAGGTACACGAGTTCCTCGAGTGTGGGCCGTTCGTCGTCGACAGCCAGGGCGCGCAGCATGAACGTGGAGTGTAGGGGCGATCCGGGCGCCTGCACACGCCTGCGACGTGCCGGTATCCCCTAGATACAGTGCCCGCATGAACAGCAGGCCCGCTTCGTTCGACGAACTCGACCGGAAGATCGTCACCGCCCTGATGGAAAACGCCCGGACGTCCTTCGCCGAGATCGGCGCGGAGATCGGA	1291917	1292299	2	NO
Bidirectional intergenic region SCO1417-8	putative GntR-family regulatory protein / putative integral membrane protein.	Negative	CGGCCGAGGTCCACTGCGCCATGGAAATCAGTCCACCTTCCCCAAATTGGCCATGGTTGACTCTTCTTCTGAAGCCACAGGGTGTCATGTGGCAGTCCACTACCACCACCCCAGGGGGCACTTCTTGTCCAGGCAGTCCAGACAGTCGAGGCAATCCGGGCAGTCCGGATGGTCCGGGCGACTCGCGCGGCGGCTGACGCAGCTCTACGGCGGTCTCGTCCTGTACGGAGCGAGTTCGGCGCTGCTGG	1514120	1514367	1	YES, SCO1418
Promoter region of SCO2209	putative transcriptional regulator	Negative	GATCGTCGCAGAGGCGGAAGAGCCGGAAGTGCCGGAAGAGATGGCAGAGCCGGAAGAGACCGAAGGGAGCACCCGCATGTCCGACCCGGAACCGGAGCTGGAGATCGTCCATCTCCTGCGCGCGGTCACCGTCGAACTGGGCGCGCACAGCGCGCGGTTCGCGCAGCGCAACGGCATGCACCCCACCGACGTCCGCGCACTCATCGCGCTCATGGACGCCGCACGGGCGGGCGAGGCGACGACCGCCGGGCACCTGGGCGCCGCCCTCGGGCTGAACTCCGCGGGCACGACGGCGCTGGTCGACCGGCTGGAGCGGGCCGGTCACGTGCGCCGGGTGCGCGACGAACGCGACCGGCGCAGGGTCACCGTGGAGGT	2373630	2374004	2	NO
Coding region of SCO2345	putative peptidodoglycan-binding membrane protein	Negative	TGGCCGTTTCAGTCCTCCGGGAAGCCGGTATTCCGGGGGCGTGTGCGCCGAAGTATGGAGAAGATCTGCATAATCTCTGGAGGTCGCGAGGGGGTCGCGAGGGGAGGGACGAACGCGTGGATCAGCAGAAGGAGCCGTCGCAGGACCGGCCGGCGGGGGCCGCCTGCCCGGAGTGCGGCACACCCAGGGCGGCGGACAACACC	2514602	2514804	1	YES, SCO2344
Coding region of SCO3304, argS	putative arginyl-tRNA synthetase	Negative	CGAGGACGTCGAGGTCTCCGGCCCCGGCTTCCTCAACATCACCGTCGCCGACCGGGCGATCACCGCGAACCTGGCCGCGCGGCTCGCGGACGGCGAGCGCCTCGGCGTGCCGTTGAAGCAGGACGCGGGCACCACGGTCGTCGACTACGCCCAGCCGAACGTGGCGAAGGAGATGCACGTCGGCCACCTGCGTTCCGCGGTCATCGGCGACGCCCTGCGCTCCATGCTCGACTTCACCGGCGAGAAGACGATCGGCCGGCACCACATCGGCGACTGGGGCACCCAGTTCGGCATGCTCATCCAGTACCTGTTCGAGCACCCCGGCGAGCTGGCCCCGGCCGGGGACATCGACGGCGAGCAGGCCATGTCGAACCTGAACCGGGTGTACAAGGCGTCGCG…	3654399	3654895	1	NO
Bidirectional intergenic region SCO3769-70	putative tetR family transcriptional regulatory protein / putative cytochrome P450 oxidoreductase	Negative	CAGCCCCTGCTCGGTGAACACCTCGTGGGCCGCCTCCAGCAGAAGCTCCCGGTTGCGCCGCGCGTCGCGTCGCTGCCGGGGCGCTCCGTCGCGTGCGCCGACGGTCATCCTCGCCCTCCGGGTCGTACGAACCGGGGAGTGCTCCCCGTGCTCCGAACACCGATGCTATCGTCGGCCGAGGAAATGGGGAGTGCTCCCCGTTTAATTGTCTCTCTCACCGGAGGTCCCATGACCGCGCCCACCTATGAGGAACTGGCCGCCCTGCGGGCCGTGGGCGCCGTGCACCGGGTGTTCGTGCCGGGCAGCGGGGAGAGCCGGCTGGTGGTGACGCGCGACGCGGCACGGGCCGCGCTCACCGACCCGCGGCTGCGCAACGACATCCGGCACTCCGCTTC	4142887	4143281	1	NO
Coding region of SCO3774	putative beta-lactamase related protein	Negative	GGGGTCACCGGGTGGCTGCACGCCGTGGACATCGACTCGGGGGCGCAAGTCGGGGCCGGGGCGGACCAGCCGGTCTGCACGGCCAGTGTCCACAAGCTGTGCGTGCTGGTGACGCTGCACGAGCTGGCGGCGGCCGGGGAACTGGACCTCACCGAGCGGATCGAGTGCCCGCCGACCGGCCGCACGCCCGGGCCCACCGGGCTCGCGGCCATGCTCGA	4148737	4148954	1	NO
Bidirectional intergenic region SCO4301-2	putative DNA-binding protein / putative secreted protein	Negative	CGCGTGGGGACGAGGACGGGTCGAGGTCTTTCGGTCCTGGCATGGTGACGGAACTCCCGGTCGCACAGCAGGGGTTGTTGGAGCGCCCTGTATGGCCAGGTTAGGGGCGGGGTGGACACGCTGTGTCGTGAATCACGAACTCAGCGTGGAGGTGAGGAAGGGTGCGGTCGACCGAAGAAGTCGTCGAGTCCCTGCGGCAGGCCCTC	4717053	4717258	1	NO
Coding region of SCO5084, actII-3	actII-3 putative membrane protein	Negative	TCACCTCGACCGGTGGCGTGATCACCGCGGCCGGGCTGGTGCTGGCCGGGACCTTCGCCGCGCTGGCCACGCTGCCGCTGGTCTTCATCGCCGAGCTCGGATTCACGGTCGCGGTGGGCGTCCTGCTCGACACCATGATCGTGCGATCGGTCCTGGTCACCGCGCTCACTCTCGATGTCGGCCGGTGGATGTGGTGGCCGCACCCGCTCGCCCGGCGCGAGGACCCTTC	5527646	5527874	1	YES, SCO5084-SCO5085
Promoter region of SCO5877, redD	transcriptional regulator RedD	Negative	CGGTACGGCCTCAACACATTGACGGTGGTGTCGGGAATCACCCGTCCTGTGTTGAGGCCCGAATCCGATCGTTCGGTGGATGACGGGTGGGGGAGTGCTTGCCACGATGGACCCGGTTCGAAAACTGGTCCGGAGCCAGCCAAAGATCGGGCGGCACCCCGTCGCGGCCGGTCAGGACGGCCGCGACCGGCACCCCATCCGCTCATGGGAGTGCGGAGAACG	6432487	6432708	1	YES, SCO58877-SCO5880
Promoter region of SCO6145	hypothetical protein	Negative	GGTTTCATGCTAGGGCAGGACGGGCGGCAGCCGCGGATCACCCGCGAGTCGTTCAACGTTCACCTTCCCCGCCGATTCTCCTCGAAGCCGCGCACGGCGGCGGTCTTCAGGAGGAACACGCATGGGGCACGGACACGGACACCCGCACGGTCACCACCACCACGGACATACGCACGACCACGAGCACGCCACCGAACAG	6744801	6744999	1	YES
Promoter region of SCO6275, cpkA	type I polyketide synthase	Negative	CCCGGCTGCTACGGAATTGTTCTCACTGGTGACCACGCTCGGCTGCCCTTTCCTGGCTGTGTCGTCCGGACATCTGCCCGCGAAAACGCACGCGGCCGCGACCCGAATCCTCTTCCAGACCTTGCAAGCAATGTGACGAAAGACTAGAAACACCGGGTAGGTGATCAGTCACGGCGTGGTAACTGCCGCCGCTGGAATGCCTGATGACCGGCCCGTTG	6931924	6932141	1	YES
Bidirectional intergenic region SCO6992-3, absR1-2	regulatory protein / regulatory protein	Negative	AGGCTGCCGCGCGAGCGAGCAGTAGCGTGCGGTCATGGGCATCAGGGTGCCGTCCGGGCCGGTCCCGGCGCCTGAGTCGGGGGGTACTCAAGTCACCCTGTATCAGGGATGAGTATGCCGACTCATGTTGCCGTGACGACTTCTCTGCGGGACGCGAAGAGGCTGGAGACCCCCTGGCCGTTCACCGGGCGGGCGGACGAACTGGAGCTGGTGCGCGGGTCCGTGG	7760869	7761094	1	NO
Promoter region of SCO7284	putative ribonuclease H	Negative	GCAGGGCGCGAGCTTCTCGGTGATCGACATCACGACCACCGAGGGGGAGATGCCCGAGGTCACGGACGTCTCCTGAGCCCTGTCCGGACACCCCGCCGGGCCATGGCATGATCGAGCGCATGCGTGAACGTGCAGTGGCCGCGTGCGACGGGGCTTCGAAGGGAAACCCGGGTCCGGCCGGCTGGGCCTGGGTGGTCGCCGACGCG	8089828	8090033	1	NO
Bidirectional intergenic region SCO7302-3	hypothetical protein/ putative TetR-family regulator	Negative	GAGGTGGTGCGTGGTCATGGGGCCAGCGTACTCCTCATTCGAAAGTCTGTTCTATCCATGGCGTCGCCGTTGTTCGTCGTCGTTCGTCGTCGGTCCGTGACTGCCTGCTCTTTCGATACGCCGGTGTATCCGATACATTCCCGTATCGAACCGAGCGAAGGGTCCGGACATGACGGCGAAGGCGACCACCGGGCGGGTGACCAGGAGGCGCGTGCACACCCGTGCGAACCTCCTGGACGCCGCGTTCGCGGTGTTCGCCGCCAAGGGCTTCGGACGGGTGTCGATCGAGGAGGTCTGCGA	8110855	8111154	1	YES, SCO7302
Coding region of SCO7698	putative merR-family transcriptional regulator	Negative	CGAAGCCCAGCCGTCGATAGCCGAGCACCTCCCGGAGCCGCTCCACGTCGTCCGCCGAATAGGCCCGGTACCCGGCAGCGGTGCGCCCCGACGGCCGAACGAGCCCGATCTCGTCATAGTGATGCAGCGTGCGGACGCTCACGTGGGCCAGCTCGGCCACGCGCCCCACGGTCCAGTGATCCTCCACGGCCCCGACTA	8535071	8535268	1	YES
1) This work 2) Pérez-Redondo et al., 2012
