# Supplementary material for: ArgR of Streptomyces coelicolor Is a Pleiotropic Transcriptional Regulator: Effect on the Transcriptome, Antibiotic Production, and Differentiation in Liquid Cultures
Source: Front Microbiol. 2018 Mar 1;9:361. doi: 10.3389/fmicb.2018.00361 (PMC5839063; doi:10.3389/fmicb.2018.00361)
Supplement: Supplementary file 5 [file Table5.XLSX]

## Sheet: Hoja1
		Table S5. Genes differentially transcribed between S. coelicolor M145 and S. coelicolor DargR
	Product	Gene	Involved in	MaSigPro group	Mc DargR-M145					p BH DargR-M145
						42h	49h	56h	66h	32 h	42h	49h	56h	66h
SCO0043	Conserved hypothetical protein		Unknown or Hypothetical function	2	0.033	1.552	0.65	0.156	0.095	0.999071	0	0.008696	0.71905	0.855517
SCO0053	Transposase		Unknown or Hypothetical function		-0.139	-0.465	-0.502	-0.361	-0.083	0.684814	0.002854	0.002136	0.040632	0.770634
SCO0056	Hypothetical protein		Unknown or Hypothetical function		-0.032	-0.067	-1.671	-0.217	-0.214	0.999071	0.931947	0.004959	0.853064	0.8644
SCO0058	Hypothetical protein		Unknown or Hypothetical function		0.581	0.453	0.538	0.804	0.918	0.00628	0.017776	0.006606	0.000244	2.4e-05
SCO0064	Hypothetical protein		Unknown or Hypothetical function		-0.382	-0.552	-0.231	-0.188	-0.491	0.127237	0.006197	0.249241	0.553246	0.017771
SCO0065	Extracellular binding protein		Unknown or Hypothetical function		0.016	-0.214	-0.789	0.154	0.006	0.999071	0.496627	0.00594	0.765273	0.993225
SCO0097	Integral membrane protein		Membrane protein		-0.302	-0.496	-0.688	-0.194	-0.076	0.479228	0.049891	0.008196	0.641004	0.898175
SCO0119	Small secreted protein		Secreted protein		0.823	0.507	0.133	-0.114	0.234	0.001099	0.021259	0.569564	0.786109	0.416685
SCO0121	ABC transport system ATP-binding protein		TCS and ABC transporters		0.498	1.065	0.331	0.131	-0.245	0.306791	0.001964	0.333844	0.84935	0.65087
SCO0125	Possible oxidoreductase		Unknown or Hypothetical function		0.47	0.719	0.379	0.053	0.028	0.157155	0.005845	0.136498	0.934534	0.968416
SCO0126	Multi-domain beta keto-acyl synthase		Unknown or Hypothetical function	3	0.437	0.693	0.153	0.134	-0.12	0.051233	0.000514	0.441123	0.680225	0.716676
SCO0127	Multi-domain beta keto-acyl synthase		Miscelaneous		0.297	0.422	-0.052	0.01	-0.106	0.139827	0.008297	0.776976	0.981889	0.69255
SCO0131	Secreted protein		Secreted protein	7	0.164	-0.819	0.037	0.137	1.295	0.956479	0.028143	0.938993	0.858649	0.001
SCO0139	Hypothetical protein SCJ33.03		Unknown or Hypothetical function	6	-1.576	-0.422	-0.436	0.192	-1.025	0.000216	0.286833	0.23569	0.784704	0.00739
SCO0141	Calcium-binding protein		Unknown or Hypothetical function		0.18	0.788	-0.754	-1.285	-2.986	0.999071	0.245844	0.236311	0.091462	3.7e-05
SCO0160	Possible DNA-binding protein		Unknown or Hypothetical function	2	-0.047	1.346	1.28	1.377	1.122	0.999071	0.003618	0.006908	0.007481	0.0175
SCO0182	Hypothetical protein		Unknown or Hypothetical function		0.042	0.332	0.924	0.549	-0.023	0.999071	0.282843	0.002528	0.118256	0.977973
SCO0186	Phytoene dehydrogenase ( secreted protein)	crtI	Secreted protein	2	0.254	0.578	0.179	-0.077	-0.197	0.358656	0.00197	0.335759	0.834163	0.408025
SCO0224	Conserved hypothetical protein		Unknown or Hypothetical function		-1.651	-0.687	-0.605	-1.915	-1.104	0.009861	0.25927	0.291694	0.002864	0.06888
SCO0225	Hypothetical protein		Unknown or Hypothetical function		-0.297	-0.411	-1.456	-0.372	0.134	0.900989	0.481506	0.006409	0.665215	0.915528
SCO0228	Hypothetical protein		Unknown or Hypothetical function		-0.207	-0.25	-1.209	-2.599	-2.352	0.999071	0.824753	0.152053	0.0072	0.008023
SCO0247	Conserved hypothetical protein		Unknown or Hypothetical function		-0.441	-0.797	-0.728	-0.543	0.456	0.160124	0.001455	0.004581	0.056467	0.080578
SCO0254	Conserved hypothetical protein		Unknown or Hypothetical function		-0.033	-0.427	-0.007	-0.02	-0.136	0.999071	0.007282	0.97373	0.961817	0.552324
SCO0269	Hypothetical protein		Unknown or Hypothetical function		0.134	-0.102	-0.454	-0.482	-0.215	0.746242	0.594595	0.007143	0.008484	0.263407
SCO0277	Hypothetical protein SCF85.05c		Unknown or Hypothetical function		-0.111	-0.047	-0.655	-0.476	-0.424	0.946839	0.884988	0.007429	0.08905	0.093896
SCO0278	MutT domain containing protein		Unknown or Hypothetical function		-0.106	-0.239	-0.867	-0.077	-0.139	0.975951	0.435405	0.002601	0.899566	0.788734
SCO0281	Hypothetical protein SCF85.09c		Unknown or Hypothetical function	1	1.055	0.287	1.109	0.79	0.689	0.002503	0.405643	0.00093	0.024478	0.031838
SCO0287	Regulatory protein		Regulators and Sigma Factors		-0.108	-0.359	-0.465	-0.284	-0.123	0.869187	0.036281	0.008335	0.199633	0.654238
SCO0290	Probable solute-binding protein		Unknown or Hypothetical function		-0.265	-0.258	-0.946	-0.359	-0.697	0.672823	0.426048	0.001997	0.396127	0.018694
SCO0291	Binding protein dependent transport protein		Miscelaneous		-0.376	-0.173	-0.44	-0.324	-0.648	0.138714	0.446433	0.026349	0.223258	0.002114
SCO0292	Sugar ABC-transporter integral membrane protein		Miscelaneous	8	-0.493	0.012	-0.534	-0.071	-0.792	0.03323	0.967259	0.010089	0.871004	0.000295
SCO0293	Beta-xylosidase		Miscelaneous		0.375	0.129	0.341	0.472	0.217	0.031579	0.455002	0.023483	0.005957	0.213235
SCO0297	Secreted protein		Secreted protein		-0.687	-1.014	-1.246	-1.225	0.27	0.161455	0.008025	0.002151	0.004353	0.663409
SCO0305	Conserved hypothetical protein		Unknown or Hypothetical function		-0.436	-0.502	-0.695	-0.522	-0.382	0.163629	0.038946	0.006001	0.066775	0.157825
SCO0308	Membrane protein		Membrane protein		0.053	-0.136	-0.01	-0.065	-0.593	0.986839	0.435249	0.961486	0.832083	0.000351
SCO0310	TetR-family transcriptional regulator		Regulators and Sigma Factors	5	-0.268	-0.597	-0.225	-0.242	0.181	0.217919	0.000413	0.158664	0.277336	0.378806
SCO0314	Secreted protein		Secreted protein		0.028	0.042	-0.564	0.12	-0.121	0.999071	0.8807	0.008268	0.752733	0.739158
SCO0315	Decarboxylase		Unknown or Hypothetical function	2	0.3	2.353	-0.35	0.68	-0.452	0.929576	0.000139	0.569564	0.43082	0.610003
SCO0320	Hypothetical protein		Unknown or Hypothetical function	6	-3.041	-0.464	-2.134	-2.291	-1.364	0.00308	0.676101	0.019482	0.028428	0.189576
SCO0323	Hypothetical protein		Unknown or Hypothetical function	1	1.779	0.325	0.126	0.369	0.659	0.000606	0.531201	0.808473	0.615741	0.206223
SCO0330	Short chain oxidoreductase		Miscelaneous		-0.015	0.091	0.752	0.138	0.528	0.999071	0.764064	0.002994	0.755595	0.034398
SCO0332	Transcriptional regulator		Regulators and Sigma Factors		-0.062	-0.429	-0.024	0.03	0.017	0.976183	0.007822	0.904218	0.940518	0.969054
SCO0337	Transcriptional regulator		Regulators and Sigma Factors		-0.223	-0.531	-0.058	-0.129	-0.027	0.296052	0.000627	0.731868	0.596575	0.948067
SCO0352	Solute-binding protein		Unknown or Hypothetical function		-0.079	-0.036	0.236	0.564	0.386	0.966475	0.887604	0.204236	0.007581	0.049701
SCO0358	Possible racemase		Unknown or Hypothetical function	10	-0.629	-0.144	0.819	0.117	0.179	0.021077	0.612985	0.001473	0.801982	0.634889
SCO0365	Probable oxidoreductase ( secreted protein)		Secreted protein		0.183	-0.502	-0.03	0.086	-0.032	0.575929	0.004137	0.889439	0.797815	0.946896
SCO0378	Conserved secreted protein		Secreted protein	2	0.057	1.734	0.372	-0.426	-0.009	0.999071	5e-06	0.250551	0.359477	0.992342
SCO0379	Catalase (EC 1.11.1.6)	katA	Miscelaneous	4	-0.648	1.89	0.088	-0.374	-0.666	0.230847	2.3e-05	0.856482	0.555932	0.129663
SCO0381	Glycosyl transferase		Amino acid Metabolism	7	-1.295	0.252	0.114	-0.1	0.54	0.004315	0.597477	0.808686	0.918415	0.258312
SCO0383	Hypothetical protein SCF62.09		Amino acid Metabolism	7	-1.376	0.126	-0.019	-0.091	0.73	0.009314	0.842569	0.974565	0.938689	0.168194
SCO0385	Membrane protein		Amino acid Metabolism		-1.105	-0.234	0.025	-0.047	0.476	0.004218	0.562838	0.955398	0.958389	0.237416
SCO0386	Asparagine synthetase		Amino acid Metabolism		-0.91	-0.176	0.14	-0.061	0.374	0.002819	0.581351	0.63254	0.927904	0.2345
SCO0387	Bi-domain oxidoreductase		Amino acid Metabolism		-1.228	-0.24	0.032	0.062	0.497	0.001077	0.532465	0.939576	0.941763	0.185239
SCO0389	Lipoprotein		Amino acid Metabolism	7	-0.933	-0.176	-0.067	0.02	0.472	0.008476	0.640316	0.86166	0.981269	0.189232
SCO0390	Membrane protein		Amino acid Metabolism		-0.967	-0.309	-0.031	-0.074	0.345	0.004401	0.354991	0.937045	0.919317	0.371853
SCO0400	Epimerase		Amino acid Metabolism		-1.014	-0.045	0.152	0	0.638	0.008491	0.926751	0.688153	0.999569	0.082307
SCO0402	Integral membrane protein		Membrane protein		-0.77	-0.556	-1.116	-0.653	-0.188	0.03329	0.084013	0.001065	0.080482	0.736166
SCO0408	Probable methyltransferase		Unknown or Hypothetical function	6	-0.708	-0.089	-0.39	-0.747	-0.111	0.010602	0.778738	0.106425	0.007276	0.826654
SCO0416	Probable integral membrane protein		Membrane protein		-0.152	-0.312	-0.72	0.049	-0.123	0.877845	0.229044	0.005187	0.93663	0.796141
SCO0417	Conserved hypothetical protein SCF51.16c		Unknown or Hypothetical function		0.139	-0.203	-0.861	-0.115	-0.218	0.945197	0.54789	0.004746	0.845188	0.632896
SCO0426	Hypothetical protein SCF51A.04.		Unknown or Hypothetical function		-1.751	-2.216	-1.1	-0.912	0.788	0.000819	1.9e-05	0.017367	0.099945	0.118181
SCO0431	Secreted protein		Secreted protein	6	0.043	0.066	-0.42	-0.584	-1.226	0.999071	0.812825	0.044146	0.016123	2e-06
SCO0439	Membrane protein		Membrane protein	3	0.135	0.537	-0.373	0.276	0.181	0.831416	0.005834	0.048055	0.307836	0.502995
SCO0441	LamB/YcsF family protein		Miscelaneous	8	0.118	0.396	-1.916	-0.244	0.469	0.990001	0.312135	9e-06	0.697921	0.277057
SCO0442	Possible allophanate hydrolase subunit 1		Miscelaneous	8	0.067	0.235	-1.276	-0.07	0.339	0.999071	0.381805	9e-06	0.898021	0.229183
SCO0449	Possible secreted solute-binding lipoprotein		Secreted protein		-0.19	-0.43	-1.115	-0.15	-0.207	0.913668	0.240843	0.002426	0.82747	0.732443
SCO0457	Conserved hypothetical protein SCF51A.35		Unknown or Hypothetical function		0.026	-0.423	-0.372	-0.022	-0.158	0.999071	0.001062	0.004741	0.94611	0.295059
SCO0464	Integral membrane protein		Membrane protein	1	0.264	0.936	1.967	1.684	1.565	0.636764	0.000808	0	1e-06	2e-06
SCO0465	Non-heme chloroperoxidase (chloride peroxidase)		Unknown or Hypothetical function		0.635	1.895	2.929	2.398	3.08	0.271629	3.3e-05	0	3e-06	0
SCO0508	TetR family transcriptional regulator		Regulators and Sigma Factors		-0.429	-0.325	-0.529	-0.328	-0.164	0.017983	0.043898	0.002074	0.086217	0.447174
SCO0509	Glycerol kinase 2	glpK2	Miscelaneous	2	0.285	2.45	1.733	0.604	0.421	0.651522	0	2e-06	0.088031	0.219155
SCO0516	Lipoprotein		Miscelaneous		-0.183	-0.283	-0.516	-0.227	-0.25	0.573346	0.107733	0.004294	0.357963	0.202487
SCO0522	Oxidoreductase		Unknown or Hypothetical function		-0.157	-0.339	-0.523	-0.313	0.008	0.50809	0.013273	0.000479	0.050663	0.983135
SCO0524	Possible gluconolactonase precursor		Miscelaneous	1	0.466	0.464	0.494	0.53	0.758	0.017129	0.007666	0.006285	0.006785	8.4e-05
SCO0536	Hypothetical protein SCF11.16c		Unknown or Hypothetical function	8	-0.574	-0.796	-0.443	-0.719	-0.206	0.115257	0.007144	0.125064	0.032892	0.669032
SCO0542	Hypothetical regulatory protein		Regulators and Sigma Factors	2	0	0.39	0.249	0.167	0.075	0.99992	0.0087	0.085365	0.457842	0.791479
SCO0543	Possible peptidase		Unknown or Hypothetical function	7	-1.42	-1.722	-0.773	-0.314	0.141	0.000416	1.4e-05	0.026162	0.579225	0.85367
SCO0549	Acyl carrier protein		Miscelaneous		0.198	-0.432	-0.041	-0.396	-0.941	0.865995	0.1819	0.91571	0.411368	0.003638
SCO0569	50S ribosomal protein L36	rpmJ	DNA repair and Recombination	2	-0.316	2.079	0.931	-0.365	-0.847	0.913431	0.000512	0.097705	0.720701	0.195207
SCO0570	50S ribosomal protein L33	rpmG	DNA repair and Recombination	2	-0.25	1.364	0.871	-0.327	-0.803	0.935674	0.00668	0.073738	0.709032	0.147539
SCO0574	IclR-family regulatory protein		Regulators and Sigma Factors	5	-0.015	-0.388	0.069	-0.022	-0.084	0.999071	0.006332	0.651638	0.951605	0.737096
SCO0577	Conserved hypothetical protein		Unknown or Hypothetical function		-0.339	-0.126	-0.009	0.111	-0.818	0.326937	0.655109	0.976078	0.812301	0.001065
SCO0583	Cytochrome P450		Miscelaneous	6	-0.146	-0.258	-0.782	-0.517	-0.665	0.786081	0.198019	0.000247	0.017702	0.001036
SCO0584	Cytochrome P450		Miscelaneous	2	0.449	1.913	-0.181	0.102	-1.5	0.649522	0.000131	0.730095	0.929785	0.002157
SCO0585	ATP/GTP binding protein	cvnD11	Structure and Morphology		0.683	1.96	-0.334	0.082	-1.54	0.52499	0.001589	0.608497	0.959005	0.014229
SCO0586	Conserved hypothetical protein SCF55.10c	cvnC11	Structure and Morphology	2	0.655	2.15	-0.059	0.169	-1.591	0.492025	0.000251	0.934483	0.89178	0.00595
SCO0587	Conserved hypothetical protein SCF55.11c	cvnB11	Structure and Morphology	2	0.266	1.817	-0.095	0.015	-1.603	0.904895	0.000216	0.867687	0.990364	0.001065
SCO0588	Sensor kinase	cvnA11	Structure and Morphology	2	0.395	1.364	-0.016	0.119	-1.363	0.492025	0.000142	0.970833	0.865289	0.000198
SCO0591	Lysozyme precursor		Structure and Morphology	2	0.47	3.153	0.787	0.164	-0.079	0.466188	0	0.037134	0.832083	0.937553
SCO0595	Conserved hypothetical protein		Unknown or Hypothetical function		0.018	1.28	0.005	0.35	0.711	0.999071	0.00346	0.994177	0.62142	0.134826
SCO0596	DNA-binding protein		Structure and Morphology		0.016	0.13	-0.001	0.121	0.897	0.999071	0.754004	0.998001	0.859603	0.008396
SCO0600	RNA polymerase sigma factor B	sigB	Regulators and Sigma Factors	3	-0.042	0.865	0.127	-0.185	0.022	0.999071	0.001858	0.667808	0.690006	0.976792
SCO0601	Secreted protein		Secreted protein		0.218	0.873	0.434	0.213	-0.208	0.81693	0.004577	0.152041	0.680774	0.679465
SCO0615	Secreted protein		Secreted protein		0.045	2.048	2.231	1.183	1.239	0.999071	4e-06	2e-06	0.005694	0.001825
SCO0621	Conserved hypothetical protein SCF56.05		Unknown or Hypothetical function	5	0.454	0.205	0.341	0.294	0.582	0.014413	0.24043	0.034789	0.158318	0.000874
SCO0624	Secreted protein		Secreted protein		-0.38	-0.202	0.942	-0.031	0.656	0.47831	0.586386	0.00456	0.970319	0.0481
SCO0626	Hypothetical protein SCF56.10c		Unknown or Hypothetical function	1	0.752	0.584	0.613	0.361	0.279	0.000438	0.002214	0.002152	0.113652	0.188759
SCO0629	Transcriptional regulator		Regulators and Sigma Factors		0.326	0.043	0.652	0.282	0.101	0.379539	0.897628	0.008712	0.432878	0.842531
SCO0640	Conserved hypothetical protein SCF56.24c		Unknown or Hypothetical function	2	-0.282	0.789	0.076	0.027	0.238	0.469933	0.00089	0.772195	0.964635	0.436908
SCO0649	Gas vesicle synthesis protein.	gvpO	Structure and Morphology	2	0.328	3.008	1.143	0.467	-0.183	0.856301	1e-06	0.021475	0.55742	0.869699
SCO0650	Gas vesicle synthesis protein.	gvpA	Structure and Morphology	2	0.274	3.122	1.713	0.522	1.138	0.868297	0	0.000335	0.414414	0.011104
SCO0651	Gas vesicle synthesis protein	gvpF	Structure and Morphology	2	0.23	1.843	0.51	0.216	0.035	0.798855	1e-06	0.091528	0.681333	0.96667
SCO0652	Gas vesicle synthesis protein.	gvpG	Structure and Morphology	2	0.632	2.872	1.248	0.227	0.106	0.381049	1e-06	0.009421	0.803462	0.928725
SCO0653	Conserved hypothetical protein SCF91.13	gvpY	Structure and Morphology	2	0.023	1.157	-0.16	0.047	-0.012	0.999071	0.003663	0.714863	0.964487	0.992213
SCO0654	Conserved hypothetical protein SCF91.14.	gvpZ	Structure and Morphology	2	0.224	2.443	0.979	0.211	0.204	0.908596	1e-06	0.015111	0.781236	0.790302
SCO0655	Gas vesicle synthesis protein.	gvpJ	Structure and Morphology		0.185	1.283	0.827	0.23	-0.231	0.945491	0.00128	0.030114	0.753696	0.735884
SCO0665	Secreted protein		Secreted protein	2	0.464	3.024	1.068	0.895	0.387	0.500811	0	0.009184	0.053822	0.478229
SCO0666	Catalase (EC 1.11.1.6).	catB	Structure and Morphology	1	0.279	1.986	1.075	1.221	1.186	0.38735	0	1.2e-05	3e-06	3e-06
SCO0670	Glycerol-3-phosphate dehydrogenase	glpD	Miscelaneous	7	-0.041	-0.538	-0.038	-0.106	-0.108	0.994786	0.000207	0.810964	0.640383	0.604792
SCO0671	Hypothetical protein SCF91.31c.		Unknown or Hypothetical function		-0.175	2.225	2.862	2.263	2.398	0.950414	1e-06	0	2e-06	1e-06
SCO0678	Hypothetical protein SCF91.38c.		Unknown or Hypothetical function	1	0.606	3.521	2.131	3.238	3.914	0.637964	2e-06	0.0014	1.5e-05	1e-06
SCO0683	Hypothetical protein		Unknown or Hypothetical function	4	-0.542	0.116	0.234	0.08	-1.148	0.308747	0.810057	0.553101	0.930261	0.002982
SCO0684	Hypothetical protein SCF15.05c		Unknown or Hypothetical function	4	-0.567	0.097	-0.07	-0.103	-1.177	0.263478	0.842378	0.874445	0.900267	0.002045
SCO0685	Hypothetical protein SCF15.06c		Unknown or Hypothetical function		-0.393	-0.082	-0.067	-0.056	-0.872	0.356274	0.827959	0.840369	0.936695	0.002828
SCO0689	Oxidoreductase, iron-sulphur binding subunit		Purine-Pyrimidine Metabolism	1	-0.005	0.834	1.247	0.882	0.961	0.99951	0.001812	3.5e-05	0.002705	0.00059
SCO0690	Molybdopterin binding subunit		Purine-Pyrimidine Metabolism		0.226	0.449	1.143	0.536	0.259	0.891904	0.264731	0.004064	0.308151	0.677478
SCO0691	Oxidoreductase		Purine-Pyrimidine Metabolism		0.118	0.533	1.155	0.876	0.766	0.938004	0.02631	2.9e-05	0.00115	0.002184
SCO0692	Membrane protein.		Membrane protein		0.139	1.49	0.728	0.358	-0.264	0.999071	0.003713	0.144616	0.676805	0.785354
SCO0697	AraC-family regulator (pseudogene)		Regulators and Sigma Factors	5	-0.066	-0.381	0.025	-0.042	-0.027	0.858299	0.000325	0.838046	0.837175	0.912539
SCO0706	Lipoprotein.		Miscelaneous		0.115	0.038	0.505	0.138	0.055	0.869051	0.879226	0.007366	0.651132	0.898175
SCO0719	Conserved hypothetical protein SCF42.29c		Unknown or Hypothetical function		0.057	0.104	0.076	0.326	0.94	0.999071	0.686026	0.752464	0.256451	6.7e-05
SCO0720	Integral membrane protein.		Membrane protein	7	-0.279	-0.296	-0.8	-0.796	-0.054	0.326937	0.144561	0.00022	0.000356	0.91052
SCO0743	Secreted protein		Secreted protein	3	1.011	0.983	0.257	0.367	0.052	0.003477	0.001858	0.423542	0.427319	0.951598
SCO0747	Conserved hypothetical protein SCF81.06c		Unknown or Hypothetical function		-0.303	-0.705	0.202	0.157	0.197	0.41467	0.003025	0.400769	0.699028	0.56509
SCO0749	Dehydratase		Secondary Metabolism	10	0.231	-0.29	0.118	0.583	0.429	0.303441	0.068257	0.466182	0.000918	0.008149
SCO0753	Hypothetical protein SCF81.12		Unknown or Hypothetical function	5	0.892	-0.156	-0.229	-0.247	0.402	0.001166	0.585987	0.356729	0.512944	0.133954
SCO0758	Hypothetical protein SCF81.17		Unknown or Hypothetical function		0.362	1.45	1.875	1.366	0.878	0.620451	8e-05	5e-06	0.000437	0.012654
SCO0762	Protease inhibitor precursor	sti1	Regulators and Sigma Factors	7	-2.195	-1.835	-0.266	-0.893	-0.216	0.000112	0.000323	0.610351	0.139891	0.830642
SCO0774	Cytochrome P450		Unknown or Hypothetical function		-0.86	-1.439	-2.552	-1.874	-0.215	0.200579	0.005108	1.8e-05	0.001109	0.840358
SCO0775	Conserved hypothetical protein		Unknown or Hypothetical function		-0.623	-0.578	-0.735	-0.836	0.238	0.01669	0.012463	0.002624	0.001287	0.436908
SCO0789	Conserved hypothetical protein		Unknown or Hypothetical function		-0.05	0.519	1.101	0.854	0.576	0.999071	0.013464	9e-06	0.000363	0.007963
SCO0790	Hydrolase		Unknown or Hypothetical function		0.271	0.31	0.953	1.449	1.132	0.746534	0.403475	0.006001	0.000165	0.001242
SCO0792	Hypothetical protein SCF43.03.		Unknown or Hypothetical function	1	-0.234	0.336	0.46	0.773	0.675	0.683862	0.215202	0.067385	0.007744	0.011395
SCO0793	Hypothetical protein SCF43.04c.		Unknown or Hypothetical function		0.219	0.983	1.654	1.395	0.987	0.842078	0.002757	1.3e-05	0.000181	0.003384
SCO0794	ROK family transcriptional regulator		Regulators and Sigma Factors	7	0.017	-0.396	-0.262	-0.209	-0.106	0.999071	0.001462	0.027973	0.178355	0.544205
SCO0807	Conserved hypothetical protein SCF43.18c.		Unknown or Hypothetical function		0.664	0.303	0.1	0.24	0.014	0.001989	0.123551	0.627762	0.388547	0.97916
SCO0818	ABC transporter ATP-binding protein		TCS and ABC transporters		-0.257	-0.635	-0.223	-0.002	0.16	0.420884	0.001865	0.264258	0.997454	0.596538
SCO0831	Conserved hypothetical protein		Unknown or Hypothetical function		0.362	1.504	1.606	1.293	1.108	0.130434	0	0	0	2e-06
SCO0832	Conserved hypothetical protein		Unknown or Hypothetical function		0.128	2.034	2.157	1.488	1.621	0.958903	0	0	2e-05	4e-06
SCO0833	Hypothetical protein SCF43A.23c		Unknown or Hypothetical function		-0.004	2.049	2.211	1.62	1.541	0.99951	0	0	3e-06	4e-06
SCO0834	Hypothetical protein SCF43A.24c		Unknown or Hypothetical function	1	-0.043	3.118	2.889	1.95	2.613	0.999071	4e-06	1.7e-05	0.002492	5.1e-05
SCO0843	Hypothetical protein SCF43A.33c		Unknown or Hypothetical function		0.324	0.821	0.927	1.033	0.709	0.508583	0.004121	0.002107	0.001207	0.015423
SCO0844	Possible DNA-binding protein		Unknown or Hypothetical function	1	0.239	1.246	1.426	1.6	1.431	0.870917	0.001434	0.000626	0.000262	0.000478
SCO0845	Hypothetical protein SCF43A.35c		Unknown or Hypothetical function	1	-0.083	1.55	0.976	1.539	1.096	0.999071	0.002468	0.038988	0.004738	0.036654
SCO0847	Lyase		Unknown or Hypothetical function		0.135	1.329	1.411	0.565	0.531	0.920288	6e-06	4e-06	0.054654	0.045234
SCO0850	Membrane protein.		Membrane protein	2	0.101	3.014	2.267	1.201	1.341	0.999071	0	2e-06	0.005864	0.001031
SCO0851	PfkB-family carbohydrate kinase.		Miscelaneous		-0.448	-0.538	-0.336	-0.251	-0.118	0.000956	4.6e-05	0.007143	0.07684	0.467561
SCO0853	Membrane protein.		Membrane protein	1	-0.253	2.076	3.422	3.126	3.585	0.908134	3e-05	0	0	0
SCO0870	Two-component system response regulator		TCS and ABC transporters		0.848	1.083	1.09	1.288	1.492	0.003777	0.000114	0.000184	3.3e-05	3e-06
SCO0871	Two-component sensor protein.		TCS and ABC transporters	1	0.669	0.582	0.761	0.971	0.883	0.024493	0.02631	0.005329	0.000985	0.001374
SCO0872	Conserved hypothetical protein SCM1.05c.		Unknown or Hypothetical function		0.16	0.566	0.605	0.812	0.312	0.838525	0.015789	0.011388	0.002071	0.257938
SCO0894	Membrane protein.		Membrane protein		-0.087	0.012	0.462	0.449	0.433	0.908134	0.954543	0.004418	0.009901	0.007044
SCO0895	RNA polymerase principal sigma factor HrdC.	hrdC	Regulators and Sigma Factors	1	0.098	0.043	1.116	1.505	1.426	0.945346	0.879998	6e-06	0	0
SCO0896	Oxidoreductase.		Unknown or Hypothetical function		0.54	1.155	1.138	1.61	1.599	0.139827	0.000174	0.000364	6e-06	4e-06
SCO0897	Conserved hypothetical protein		Unknown or Hypothetical function		0.074	0.552	0.6	1.21	1.095	0.999071	0.127775	0.080445	0.002256	0.002903
SCO0906	Hypothetical protein SCM1.39c		Unknown or Hypothetical function		0.242	0.788	0.66	0.221	-0.156	0.508583	0.00036	0.003085	0.500424	0.641521
SCO0907	Dehydrogenase		Unknown or Hypothetical function		0.152	0.474	0.593	0.26	-0.031	0.689383	0.005412	0.001162	0.257698	0.946054
SCO0910	Conserved hypothetical protein SCM1.43		Unknown or Hypothetical function	4	-0.036	0.739	0.014	-0.176	-0.321	0.999071	0.001722	0.961659	0.647303	0.229781
SCO0915	Hypothetical protein SCM10.03		Unknown or Hypothetical function		0.056	1.462	2.459	1.006	0.742	0.999071	0.033225	0.000925	0.288331	0.402606
SCO0919	Hypothetical protein SCM10.07c		Unknown or Hypothetical function	4	0.48	2.054	1.684	1.32	1.544	0.612181	7e-05	0.001042	0.014027	0.001918
SCO0925	LysR-family transcriptional regulator		Regulators and Sigma Factors		1.263	1.041	1.045	0.888	1.454	0.004218	0.008683	0.009963	0.053188	0.00058
SCO0927	LysR-family transcriptional regulator		Regulators and Sigma Factors		-0.115	-0.146	-0.474	-0.349	-0.252	0.842708	0.447999	0.007176	0.084045	0.191505
SCO0931	Secreted proline-rich protein		Secreted protein	3	1.892	2.178	0.006	0.606	-0.486	0.004401	0.000451	0.994177	0.512944	0.584346
SCO0932	Integral membrane protein		Membrane protein	9	1.438	1.577	0.083	0.441	-0.6	0.01892	0.004121	0.901168	0.62177	0.388312
SCO0933	Lipoprotein		Secreted protein	2	0.354	1.245	0.091	0.06	0.004	0.492025	0.000117	0.793169	0.936355	0.995536
SCO0934	Integral membrane protein		Membrane protein	2	1.644	5.067	1.481	0.435	0.164	0.129819	1e-06	0.07988	0.79611	0.945315
SCO0935	Secreted protein		Secreted protein	2	0.274	1.446	-0.384	-0.116	0.129	0.851372	0.000721	0.363813	0.901237	0.893902
SCO0948	Alpha-mannosidase		Miscelaneous		-0.088	-0.244	-0.136	-0.253	-0.877	0.983991	0.375757	0.60982	0.512944	0.000874
SCO0954	Acetyltransferase		Miscelaneous		0.697	1.194	0.56	-0.003	0.344	0.204172	0.004356	0.171055	0.998416	0.574498
SCO0955	Hypothetical protein SCM11.10c		Unknown or Hypothetical function	3	1.251	2.974	2.002	0.397	0.095	0.222719	0.000223	0.010406	0.785504	0.96227
SCO0958	Conserved hypothetical protein		Unknown or Hypothetical function	4	-0.59	0.489	0.522	0.104	-0.892	0.073042	0.082694	0.052342	0.855543	0.002042
SCO0961	Glucose-1-phosphate adenylyltransferase	glgC	Miscelaneous		0.168	0.236	0.072	-0.183	-0.46	0.585357	0.156789	0.683014	0.449892	0.005787
SCO0962	Glycosyl transferase	glgA	Miscelaneous		0.142	-0.041	-0.264	-0.308	-0.726	0.834854	0.882106	0.191673	0.270436	0.000807
SCO0973	Integral membrane protein		Membrane protein		-1.436	-0.673	-0.737	-1.26	-0.975	0.005484	0.161355	0.103324	0.0163	0.044815
SCO0974	Secreted protein		Secreted protein	7	-0.41	0.29	-0.535	-0.328	-1.073	0.508583	0.476818	0.127034	0.563212	0.00394
SCO0982	Isocitrate lyase	aceA	Miscelaneous	1	0.12	1.011	2.538	3.104	1.313	0.999071	0.025588	4e-06	0	0.005138
SCO0983	Malate synthase	aceB2	Miscelaneous	1	0.159	0.762	1.451	1.823	0.871	0.959629	0.036953	0.000312	2.6e-05	0.020507
SCO0990	Integral membrane protein		Membrane protein		-0.667	-0.371	-0.831	-0.766	-0.407	0.053184	0.231815	0.006662	0.022236	0.233105
SCO0993	Conserved hypothetical protein		Unknown or Hypothetical function	7	-1.16	-0.271	-0.693	-1.01	-1.088	0.003869	0.511553	0.047527	0.012643	0.003559
SCO0997	Fe uptake system integral membrane protein	ftrD	Membrane protein		-0.301	-0.276	-0.819	-0.609	-0.483	0.640727	0.427423	0.009891	0.10073	0.162079
SCO1000	Integrase	int	Unknown or Hypothetical function		-0.254	-0.645	-0.928	-0.612	-0.461	0.606173	0.009439	0.000611	0.030683	0.080817
SCO1012	Oxidoreductase		Miscelaneous		-0.443	-0.492	-0.351	0.077	0.269	0.01092	0.001911	0.022665	0.799918	0.111782
SCO1030	Conserved hypothetical protein		Unknown or Hypothetical function		0.192	2.148	1.749	0.163	-0.246	0.960859	1.6e-05	0.000335	0.858367	0.761681
SCO1041	Conserved hypothetical protein SCG20A.21		Unknown or Hypothetical function		0.057	-0.405	-0.499	-0.195	0.129	0.977816	0.007455	0.001946	0.368399	0.552747
SCO1050	DNA protection protein		Unknown or Hypothetical function	2	0.074	1.926	1.123	0.779	0.755	0.999071	1e-06	0.001042	0.031539	0.020862
SCO1051	Integral membrane protein		Membrane protein	2	0.086	0.584	0.48	0.398	0.33	0.955399	0.002891	0.013997	0.081627	0.116899
SCO1062	Hydrolase		Unknown or Hypothetical function	8	-0.22	-0.405	-0.013	-0.216	-0.233	0.204172	0.002236	0.940808	0.204379	0.096939
SCO1073	Hydrogenase		Unknown or Hypothetical function		-0.126	-0.049	-0.425	-0.323	-0.044	0.76846	0.815884	0.009421	0.086869	0.910038
SCO1081	Electron transfer flavoprotein, alpha subunit		Unknown or Hypothetical function		0.353	0.203	-0.007	0.553	0.833	0.359802	0.48623	0.98232	0.06444	0.001825
SCO1083	Flavin-dependent reductase		Unknown or Hypothetical function		0.598	0.408	0.275	0.691	0.763	0.04889	0.127721	0.292458	0.019177	0.004807
SCO1084	Thioredoxin		Unknown or Hypothetical function		1.815	2.115	1.548	1.383	1.156	4.1e-05	2e-06	0.000169	0.000896	0.002673
SCO1086	Hypothetical protein		Amino acid Metabolism		5.152	6.713	6.67	6.974	6.77	0	0	0	0	0
SCO1087	Aldolase		Amino acid Metabolism	4	0.461	1.208	0.989	0.929	0.24	0.57285	0.005612	0.021154	0.067221	0.762572
SCO1090	Glycerophosphodiester phosphodiesterase	ugpQ1	Miscelaneous	4	0.391	1.127	0.536	0.409	-0.133	0.541726	0.001824	0.122051	0.441738	0.865726
SCO1100	Integral membrane protein		Membrane protein	2	0.271	0.151	-0.329	-0.112	-1.242	0.504427	0.585214	0.155252	0.808587	7e-06
SCO1103	Hydrolase		Unknown or Hypothetical function		-0.021	-0.434	-0.009	-0.022	0.019	0.999071	0.001602	0.95981	0.949821	0.957083
SCO1105	Secreted protein		Secreted protein	4	-0.49	0.606	0.368	0.293	-1.471	0.486021	0.156748	0.383152	0.674272	0.000782
SCO1113	Conserved hypothetical protein		Unknown or Hypothetical function		0.29	0.619	0.717	0.829	0.381	0.559452	0.021627	0.009146	0.005966	0.215397
SCO1124	Integral membrane protein		Membrane protein	1	-0.091	0.997	1.065	1.545	1.547	0.999071	0.029405	0.016952	0.002044	0.001028
SCO1125	Hypothetical protein 2SCG38.18c		Unknown or Hypothetical function		0.113	0.358	1.274	1.034	0.657	0.984805	0.303159	0.000335	0.004385	0.052176
SCO1126	Conserved hypothetical protein		Unknown or Hypothetical function		0.14	0.579	1.283	0.659	0.59	0.976183	0.119495	0.001054	0.146634	0.139842
SCO1127	Oxidoreductase		Unknown or Hypothetical function		0.015	0.205	0.853	1.044	0.838	0.999071	0.507021	0.002862	0.000647	0.002958
SCO1128	Integral membrane protein		Membrane protein		0.05	0.453	1.06	1.028	0.759	0.999071	0.112019	0.000447	0.000918	0.007638
SCO1143	Conserved hypothetical protein		Unknown or Hypothetical function	3	0.813	0.869	-0.27	-0.308	0.047	0.027841	0.007624	0.420848	0.549965	0.955762
SCO1147	ABC transporter transmembrane subunit		TCS and ABC transporters	8	-0.653	0.02	-0.232	-0.375	0.064	0.003961	0.944847	0.250417	0.134787	0.891995
SCO1149	Conserved hypothetical protein		Unknown or Hypothetical function	2	-0.25	1.395	0.852	0.697	0.331	0.425396	0	0.000113	0.001566	0.123489
SCO1154	Hypothetical protein		Unknown or Hypothetical function	7	-0.24	-0.256	-0.655	-0.2	-0.073	0.379539	0.164647	0.000715	0.457842	0.846641
SCO1169	Xylose isomerase	xylA	Miscelaneous		-0.3	-0.709	-0.495	-0.582	0.513	0.374736	0.001614	0.023037	0.019797	0.024121
SCO1172	Amidase ( secreted protein)		Secreted protein	6	0.935	0.905	-0.443	-0.291	-0.463	0.0054	0.003025	0.13324	0.537415	0.170019
SCO1174	Aldehyde dehydrogenase	thcA	Miscelaneous	6	0.52	0.065	-0.907	-0.097	-0.798	0.205547	0.878909	0.005144	0.887598	0.012608
SCO1176	Dihydroxy-acid dehydratase		Amino acid Metabolism		-1.313	-0.205	-0.233	-0.667	-0.651	0.001659	0.64456	0.554986	0.154916	0.104316
SCO1178	Hypothetical protein SCG11A.09c		Unknown or Hypothetical function	6	-4.654	-1.3	-2.405	-2.7	-1.39	0.000137	0.241848	0.020815	0.023789	0.262263
SCO1186	LacI-family transcriptional regulator		Regulators and Sigma Factors		-0.371	-0.309	-0.522	-0.021	-0.118	0.085959	0.092089	0.005316	0.964487	0.698644
SCO1187	Secreted cellulase B precursor	celB	Secreted protein		-0.452	-0.673	0.086	0.04	0.017	0.128752	0.005186	0.751062	0.948328	0.979552
SCO1192	Conserved hypothetical protein		Unknown or Hypothetical function	6	0.051	-0.228	-1.001	-0.073	-0.63	0.999071	0.510637	0.001946	0.919773	0.047339
SCO1204	Aldehyde dehydrogenase		Amino acid Metabolism	1	0.219	1.512	1.367	1.253	1.15	0.653329	0	2e-06	8e-06	1.4e-05
SCO1206	Polyketide synthase		Unknown or Hypothetical function	2	0.188	1.93	0.734	0.274	0.049	0.960835	4.5e-05	0.080911	0.721164	0.966338
SCO1207	Cytochrome P450		Unknown or Hypothetical function	2	0.207	2.376	0.83	0.37	0.166	0.934626	2e-06	0.038575	0.572311	0.852234
SCO1208	Hypothetical protein		Unknown or Hypothetical function	2	0.017	1.647	0.38	-0.043	0.27	0.999071	0.000106	0.344391	0.967401	0.679096
SCO1209	Acyl-CoA dehydrogenase		Miscelaneous		0.282	0.311	0.035	0.17	0.868	0.563418	0.266582	0.914209	0.714051	0.001626
SCO1210	Transcriptional regulatory protein		Regulators and Sigma Factors		0.354	0.257	0.351	0.367	1.026	0.55374	0.48986	0.282056	0.457842	0.002588
SCO1225	Osmoprotectant transporter		Unknown or Hypothetical function	5	0.227	0.748	0.192	0.323	0.516	0.485555	0.000212	0.319184	0.189426	0.009188
SCO1240	NLP/P60 family protein ( secreted protein)		Secreted protein	2	0.151	2.109	0.224	-0.413	-0.064	0.995747	0.000117	0.690434	0.62205	0.96227
SCO1243	8-amino-7-oxononanoate synthase	bioF	Coenzymes Biosynthesis	5	-0.187	-0.486	-0.22	0.025	-0.093	0.446134	0.001576	0.13683	0.949226	0.722715
SCO1244	Biotin synthase	bioB	Coenzymes Biosynthesis	5	-0.787	-1.062	-0.304	-0.023	0.518	0.017564	0.00051	0.303774	0.976548	0.101742
SCO1245	Adomet-8-amino-7-oxonoaminotransferase	bioA	Coenzymes Biosynthesis	5	-1.345	-1.388	0.03	-0.015	0.612	0.000251	6.4e-05	0.942256	0.987326	0.071257
SCO1246	Dethiobiotin synthetase	bioD	Coenzymes Biosynthesis		-0.835	-0.732	-0.296	-0.123	0.353	0.000236	0.000377	0.125525	0.727589	0.095436
SCO1247	Conserved hypothetical protein		Unknown or Hypothetical function	6	-0.317	0.137	-0.396	-0.281	-1.161	0.431334	0.644021	0.104222	0.457976	3.8e-05
SCO1266	3-oxoacyl-[acyl-carrier-protein] synthase II		Miscelaneous		-0.104	-0.046	-0.215	0.042	-0.597	0.815732	0.801583	0.124568	0.894695	0.00014
SCO1271	3-oxoacyl-[acyl-carrier-protein] synthase III	fabH3	Miscelaneous	7	-0.245	-0.579	-0.24	-0.135	-0.619	0.371859	0.001576	0.174105	0.653115	0.001065
SCO1276	RNA polymerase ECF sigma factor	sigJ	Regulators and Sigma Factors	6	-0.155	-0.069	-0.803	-0.031	-1.627	0.990001	0.91486	0.076545	0.979497	0.000959
SCO1277	Hypothetical protein 2SCG18.24		Unknown or Hypothetical function		0.106	-0.059	-0.031	0.068	-1.181	0.995747	0.904444	0.945854	0.940401	0.001588
SCO1278	ATP/GTP-binding protein		Unknown or Hypothetical function		-0.019	-0.484	-0.235	-0.021	-0.902	0.999071	0.108951	0.439865	0.978399	0.003299
SCO1290	Secreted alkaline phosphatase		Secreted protein		-0.053	0.249	0.517	0.6	1.724	0.999071	0.441231	0.064855	0.075932	1e-06
SCO1293	Hypothetical protein		Unknown or Hypothetical function	7	-1.886	-0.637	-0.017	0.249	-0.554	9e-05	0.135484	0.973715	0.73464	0.246087
SCO1297	Hypothetical protein SCBAC36F5.08c		Unknown or Hypothetical function		-0.43	-0.983	-0.537	-0.238	-0.083	0.432873	0.004165	0.105474	0.680112	0.922667
SCO1298	Conserved hypothetical protein		Unknown or Hypothetical function	1	0.922	0.484	0.828	0.814	0.708	0.000311	0.030453	0.000661	0.001207	0.002395
SCO1311	Conserved hypothetical protein		Unknown or Hypothetical function	5	-0.184	-0.593	-0.279	-0.314	0.099	0.372912	5.4e-05	0.034416	0.043037	0.641777
SCO1314	Sugar acetyltransferase		Unknown or Hypothetical function		-0.258	-0.904	-0.786	-0.114	0.413	0.721526	0.003154	0.010816	0.85509	0.23941
SCO1318	Membrane protein		Membrane protein	10	0.27	-0.505	0.047	0.381	0.417	0.287264	0.005191	0.825538	0.070263	0.024443
SCO1329	Hypothetical protein		Unknown or Hypothetical function		-0.202	-0.5	-0.246	-0.485	-1.711	0.974729	0.371771	0.656159	0.547148	0.001387
SCO1330	Fatty acid CoA ligase		Miscelaneous		-0.005	-0.071	-0.18	-0.185	-1.781	0.999564	0.908451	0.715862	0.835115	0.000222
SCO1341	Lipoprotein		Unknown or Hypothetical function		-0.076	-0.33	-0.547	-0.473	-0.434	0.976782	0.105397	0.007939	0.038372	0.036371
SCO1347	Secreted protein		Secreted protein	2	0.059	2.065	1.222	0.702	0.622	0.999071	2e-06	0.001911	0.118769	0.123489
SCO1366	Conserved hypothetical protein		Unknown or Hypothetical function		-0.58	-0.336	-0.229	-1.19	-1.727	0.490408	0.562078	0.669223	0.034649	0.000999
SCO1370	TCS DNA binding response regulator		TCS and ABC transporters		0.176	-0.44	-0.474	-0.189	-0.057	0.5528	0.006823	0.005192	0.438032	0.875099
SCO1371	Oxidoreductase		Unknown or Hypothetical function	1	0.434	0.042	0.511	0.493	0.191	0.002295	0.795275	0.000276	0.000617	0.181
SCO1373	Conserved hypothetical protein		Unknown or Hypothetical function		0.198	0.451	0.05	-0.174	-0.9	0.703042	0.045674	0.855355	0.639252	0.000231
SCO1386	Integral membrane protein		Membrane protein		-0.193	-0.748	-0.762	-0.299	0.203	0.793893	0.003976	0.004683	0.43798	0.6019
SCO1388	Mannose-1-phosphate guanyltransferase		Miscelaneous	4	-0.537	1.091	0.651	0.289	-0.49	0.060621	4.3e-05	0.009174	0.426419	0.05547
SCO1393	Acetoacetyl-CoA synthetase	acsA	Miscelaneous	2	0.5	0.125	0.199	0.294	0.717	0.059349	0.641968	0.388764	0.363164	0.002351
SCO1395	MutT-like protein		Unknown or Hypothetical function	10	0.147	-0.529	0.481	0.307	0.86	0.946738	0.097759	0.115615	0.529998	0.007871
SCO1400	Conserved hypothetical protein		Unknown or Hypothetical function		-0.413	-0.957	-0.398	-0.421	-0.176	0.340869	0.00154	0.167632	0.303147	0.730719
SCO1401	Conserved hypothetical protein		Unknown or Hypothetical function		-0.448	-1.158	-0.194	-0.615	0.192	0.479228	0.002321	0.629846	0.209194	0.790948
SCO1402	Large secreted protein		Secreted protein		-0.071	-0.578	-0.024	-0.071	0.007	0.990658	0.009014	0.933306	0.88331	0.991541
SCO1404	Hypothetical protein		Unknown or Hypothetical function		-0.051	-0.513	-0.029	0.023	0.279	0.990001	0.001241	0.879527	0.956311	0.093301
SCO1410	GntR-family transcriptional regulator.		Regulators and Sigma Factors	5	-0.076	-0.338	-1.055	-0.366	0.047	0.974028	0.077644	4e-06	0.107557	0.919298
SCO1411	Transmembrane transport protein.		Membrane protein	8	-0.036	0.301	-1.923	-0.138	-0.054	0.999071	0.381853	1e-06	0.823215	0.949491
SCO1412	Conserved hypothetical protein SC6D7.27c.		Unknown or Hypothetical function	8	-0.172	0.156	-1.978	0.03	0.218	0.911511	0.679309	1e-06	0.969962	0.665659
SCO1413	Hypothetical protein SC6D7.26.		Unknown or Hypothetical function	3	0.279	0.811	0.509	0.308	0.163	0.441268	0.000485	0.02122	0.325692	0.646773
SCO1415	Membrane protein.		Membrane protein	2	1.002	3.04	1.923	0.302	0.088	0.301646	4.3e-05	0.006409	0.823012	0.960039
SCO1416	Membrane protein.		Membrane protein		0.738	1.982	1.474	0.449	0.31	0.065973	1e-06	0.000111	0.353377	0.516822
SCO1418	Integral membrane protein		Membrane protein	5	-0.058	0.248	1.254	0.687	0.315	0.999071	0.632148	0.005834	0.240113	0.652199
SCO1419	Glycerophosphodiester phosphodiesterase	ugpQ2	Miscelaneous	7	0.127	-0.025	0.532	0.267	0.71	0.934714	0.945134	0.031856	0.495868	0.006863
SCO1426	Hypothetical protein SC6D7.13c.		Unknown or Hypothetical function	4	-0.092	0.665	-0.884	-1.387	-1.701	0.999071	0.180178	0.056916	0.009871	0.000785
SCO1427	Hypothetical protein SC6D7.12c		Unknown or Hypothetical function	3	1.021	2.542	0.495	0.216	-0.911	0.050162	2e-06	0.266899	0.804004	0.052176
SCO1428	Acyl-CoA dehydrogenase	acd	Miscelaneous	4	0.333	0.677	0.179	0.151	-0.346	0.183194	0.000655	0.359963	0.632155	0.092559
SCO1452	Hypothetical protein SCL6.09		Unknown or Hypothetical function	3	0.661	0.758	0.253	0.247	-0.539	0.043103	0.007414	0.381156	0.587418	0.071789
SCO1454	Amino oxidase		Amino acid Metabolism		0.661	1.309	1.247	1.577	1.747	0.135484	0.000377	0.001049	0.000115	1.6e-05
SCO1455	Hydrolase		Amino acid Metabolism		0.15	0.082	0.535	0.668	0.87	0.911511	0.817207	0.043336	0.031435	0.002184
SCO1464	Ribulose-phosphate 3-epimerase	rpe	Miscelaneous		-0.105	-0.695	-0.032	-0.192	0.254	0.95081	0.002773	0.910563	0.606793	0.383538
SCO1467	Conserved hypothetical protein SCL6.24c		Unknown or Hypothetical function		-0.149	-0.422	-0.256	-0.023	0.241	0.645191	0.006411	0.08755	0.955713	0.159267
SCO1474	Hypothetical protein SCL6.30		Unknown or Hypothetical function	3	0.658	1.129	-0.038	0.224	-0.46	0.245629	0.006771	0.943266	0.777082	0.384558
SCO1481	Orotidine 5'-phosphate decarboxylase	pyrF	Purine-Pyrimidine Metabolism	1	1.713	2.121	2.491	2.421	2.995	0	0	0	0	0
SCO1482	Dihydroorotate dehydrogenase	pyrD	Purine-Pyrimidine Metabolism	1	1.625	1.752	2.116	2.342	2.542	0	0	0	0	0
SCO1483	Carbamoylphosphate synthetase large chain	pyrA	Purine-Pyrimidine Metabolism	1	2.043	3.145	2.906	2.733	3.216	0	0	0	0	0
SCO1484	Carbamoyl-phosphate synthase, small chain	pyrAa	Purine-Pyrimidine Metabolism	1	2.113	3.186	2.797	2.753	3.35	1e-06	0	0	0	0
SCO1485	Integral membrane protein		Purine-Pyrimidine Metabolism	1	2.402	3.571	3.093	2.954	3.537	1e-06	0	0	0	0
SCO1486	Dihydroorotase	pyrC	Purine-Pyrimidine Metabolism	1	1.952	3.199	2.96	2.795	3.23	0	0	0	0	0
SCO1487	Aspartate carbamoyltransferase	pyrB	Purine-Pyrimidine Metabolism	1	2.409	3.742	3.35	3.246	3.438	0	0	0	0	0
SCO1488	Pyrimidine operon regulatory protein	pyrR	Purine-Pyrimidine Metabolism	1	2.309	3.981	3.225	3.326	3.35	1e-06	0	0	0	0
SCO1489	BldD, transcriptional regulator	bldD	Structure and Morphology	1	0.329	0.778	0.621	0.414	0.183	0.230407	0.000271	0.003721	0.085731	0.52466
SCO1492	Peptidase		Amino acid Metabolism	3	0.221	0.65	0.452	0.284	-0.073	0.283592	5e-05	0.003426	0.110427	0.79906
SCO1494	3-dehydroquinate synthase	aroB	Amino acid Metabolism		-0.204	-0.383	-0.314	-0.471	0.078	0.387634	0.011919	0.035045	0.006102	0.788734
SCO1518	Holliday junction DNA helicase	ruvB	DNA repair and Recombination	5	0.205	0.074	0.134	0.231	0.36	0.178325	0.590129	0.249677	0.098603	0.003141
SCO1523	Pyridoxal biosynthesis lyase	pdxS	Coenzymes Biosynthesis	5	0.143	0.703	2.072	1.122	1.572	0.999071	0.315292	0.002426	0.172143	0.019492
SCO1526	Acyltransferase		Miscelaneous	5	-0.213	-0.783	-0.151	-0.181	0.124	0.742326	0.002809	0.583159	0.679948	0.80731
SCO1533	Hypothetical protein SCL2.23c		Unknown or Hypothetical function		-0.051	0.445	-0.403	-0.748	-1.75	0.999071	0.340677	0.35481	0.170648	0.000176
SCO1534	DNA polymerase III		Unknown or Hypothetical function		0.055	0.559	-0.649	-0.788	-1.775	0.999071	0.280286	0.173466	0.216464	0.000592
SCO1541	SsgA-like protein	ssgB	Structure and Morphology	2	1.211	4.936	1.902	-0.01	-1.258	0.05613	0	0.00103	0.994564	0.022983
SCO1545	Acetyltransferase		Unknown or Hypothetical function	8	-0.34	-0.215	0.03	-0.21	-0.13	0.002295	0.031307	0.791856	0.07307	0.271277
SCO1547	Anthranilate synthase		Unknown or Hypothetical function	5	0.182	-0.46	-0.06	0.007	0.051	0.462716	0.002303	0.718861	0.986656	0.879814
SCO1549	Hypothetical protein		Unknown or Hypothetical function	7	0.115	-0.538	0.046	-0.077	0.225	0.584245	1.4e-05	0.704583	0.680985	0.051873
SCO1550	Small membrane protein		Membrane protein	7	-2.431	-0.651	-1.703	-1.068	-0.948	0.006029	0.470219	0.029094	0.342639	0.33138
SCO1552	RRNA methylase		Amino acid Metabolism	8	-0.313	-0.1	-0.789	0.027	-0.042	0.421844	0.74146	0.002353	0.966591	0.949668
SCO1565	Glycerophosphodiester phosphodiesterase	glpQ1	Miscelaneous	7	0.226	-0.274	-0.282	-0.217	0.959	0.733535	0.354645	0.298765	0.624285	0.000812
SCO1568	TetR-family transcriptional regulator	pqrA	Regulators and Sigma Factors		0.602	0.355	0.5	0.885	0.79	0.052226	0.199407	0.05269	0.002987	0.004423
SCO1569	Oxidoreductase		Amino acid Metabolism		1.529	1.981	1.924	1.73	1.569	0	0	0	0	0
SCO1570	Argininosuccinate lyase	argH	Amino acid Metabolism	1	3.119	4.787	4.424	4.173	4.547	0	0	0	0	0
SCO1571	Hypothetical protein SCL24.07		Unknown or Hypothetical function		0.537	1.421	0.4	0.268	0.291	0.583742	0.005565	0.450096	0.781236	0.751012
SCO1572	Secreted protein		Amino acid Metabolism	1	0.614	1.196	1.224	1.159	0.487	0.000898	0	0	0	0.004214
SCO1576	Arginine repressor	argR	Amino acid Metabolism	8	-2.551	-2.1	-2.107	-1.99	-1.87	0	0	0	1e-06	2e-06
SCO1577	Acetonitrile aminotransferase	argD	Amino acid Metabolism	1	3.47	5.006	4.98	4.965	4.702	0	0	0	0	0
SCO1578	Acetylglutamate kinase	argB	Amino acid Metabolism	1	3.526	5.223	4.863	4.707	4.968	0	0	0	0	0
SCO1579	Glutamate N-acetyltransferase	argJ	Amino acid Metabolism	1	3.434	5.046	4.759	4.534	4.84	0	0	0	0	0
SCO1580	N-acetyl-gamma-glutamyl-phosphate reductase	argC	Amino acid Metabolism	1	3.538	5.248	5.053	4.97	4.842	0	0	0	0	0
SCO1581	Membrane protein		Amino acid Metabolism	1	1.948	2.929	1.976	1.736	2.488	0.003252	1.2e-05	0.001773	0.009191	0.000128
SCO1582	ATP/GTP binding protein		Unknown or Hypothetical function	5	0.077	-0.092	0.193	0.438	0.57	0.929576	0.600339	0.188343	0.008655	0.000356
SCO1588	Integral membrane protein		Membrane protein	2	-0.1	0.69	0.505	0.367	0.335	0.815778	1.1e-05	0.000803	0.019613	0.01916
SCO1590	Secreted protein		Secreted protein	3	1.224	1.763	0.573	0.541	0.31	0.000248	1e-06	0.04303	0.131609	0.414606
SCO1612	Aldehyde dehydrogenase		Amino acid Metabolism	4	-0.111	0.397	0.994	-0.33	-0.359	0.990725	0.288384	0.006166	0.549932	0.438607
SCO1613	Glutamine synthetase		Amino acid Metabolism	4	-0.114	0.63	1.297	-0.283	-0.483	0.999071	0.2161	0.009207	0.75163	0.461618
SCO1626	Cytochrome P450	rarE	Structure and Morphology		0.418	-0.146	-0.123	-0.006	-0.763	0.223168	0.632126	0.656568	0.992587	0.004159
SCO1628	Conserved hypothetical protein	rarC	Structure and Morphology		0.529	0.228	0.038	-0.013	-0.771	0.116474	0.461273	0.909941	0.986202	0.006382
SCO1629	Conserved hypothetical protein SCI41.12c	rarB	Structure and Morphology		0.657	0.246	0.036	-0.039	-0.85	0.053959	0.457071	0.922031	0.959374	0.004978
SCO1630	Integral membrane protein	rarA	Structure and Morphology		0.679	0.216	0.135	0.173	-0.743	0.020409	0.462371	0.628556	0.699943	0.005742
SCO1638	Peptidyl-prolyl cis-trans isomerase	fkbP	Unknown or Hypothetical function		0.09	-0.239	0.376	0.315	0.96	0.975232	0.337419	0.091061	0.326917	0.000126
SCO1659	Glycerol uptake facilitator protein	glpF	Miscelaneous		0.206	0.773	0.6	0.801	1.771	0.976183	0.168539	0.262958	0.279425	0.001696
SCO1660	Glycerol kinase	glpK	Miscelaneous		0.48	1.013	0.545	0.643	1.56	0.728798	0.078099	0.345348	0.453357	0.007809
SCO1661	Glycerol-3-phosphate dehydrogenase		Miscelaneous	2	-0.074	0.598	0.249	0.324	1.541	0.999071	0.268499	0.649096	0.717978	0.003507
SCO1668	Hypothetical protein SCI52.10c		Unknown or Hypothetical function	2	0.553	2.107	0.958	0.353	0.06	0.421449	1.4e-05	0.024498	0.617497	0.95813
SCO1674	Secreted protein	chpC	Structure and Morphology	3	0.522	1.634	0.363	0.484	-0.984	0.487606	0.000377	0.425538	0.472713	0.031283
SCO1681	Gluconate dehydrogenase		Unknown or Hypothetical function	5	-0.085	-0.792	-0.349	0.044	-0.08	0.990001	0.001986	0.158344	0.946537	0.891532
SCO1684	Hypothetical protein		Unknown or Hypothetical function	8	-0.736	-0.33	-0.772	-0.409	-0.105	0.005601	0.183157	0.002293	0.179395	0.83204
SCO1686	NTP pyrophosphohydrolase		Unknown or Hypothetical function		-0.206	-0.073	-0.653	-0.144	-0.114	0.492025	0.740192	0.00066	0.615677	0.701796
SCO1687	Membrane protein		Membrane protein		-0.148	-0.062	-1.038	-0.133	-0.075	0.961047	0.894617	0.003931	0.847553	0.931539
SCO1690	Acyl-CoA dehydrogenase		Unknown or Hypothetical function		0.108	0.151	-0.279	-0.142	-0.764	0.969006	0.623844	0.283647	0.771878	0.004722
SCO1718	Regulator		Regulators and Sigma Factors	5	-0.064	-0.493	-0.049	-0.168	0.036	0.985313	0.007325	0.820405	0.565574	0.942634
SCO1726	ATPase		Unknown or Hypothetical function	6	-0.137	0.015	-0.536	-0.261	-0.48	0.612483	0.940015	0.000335	0.113216	0.000883
SCO1730	Hypothetical protein		Unknown or Hypothetical function		-0.275	-0.243	-1.508	-0.054	0.003	0.924695	0.704617	0.005707	0.968623	0.997692
SCO1738	Conserved hypothetical protein		Unknown or Hypothetical function	7	0.131	-0.333	0.012	0.511	0.545	0.859566	0.108771	0.961659	0.026413	0.009308
SCO1739	DNA polymerase III, alpha chain		Unknown or Hypothetical function		0.027	-0.122	0.375	0.705	0.401	0.999071	0.643955	0.080599	0.004535	0.089595
SCO1740	Membrane protein		Membrane protein		-0.234	0.981	0.412	-0.343	-0.045	0.863955	0.007452	0.25641	0.551519	0.96288
SCO1743	ABC-transporter transmembrane protein		Membrane protein		-0.288	-0.341	-0.269	-0.257	-0.054	0.049873	0.007073	0.029795	0.086117	0.836981
SCO1756	Hypothetical protein 2SCI34.09		Unknown or Hypothetical function	3	0.657	1.297	0.018	0.017	-0.512	0.081755	0.000135	0.964544	0.983471	0.139414
SCO1760	Cytidylate kinase	cmk	Purine-Pyrimidine Metabolism		-0.223	-0.391	-0.208	-0.272	0.042	0.269499	0.007541	0.144842	0.125863	0.905428
SCO1761	Cyclohexadienyl dehydrogenase		Purine-Pyrimidine Metabolism	5	-0.152	-0.333	-0.019	-0.207	0.06	0.443169	0.006537	0.898315	0.186074	0.800893
SCO1770	Conserved hypothetical protein		Unknown or Hypothetical function	5	-0.043	-0.497	-0.406	-0.193	-0.001	0.999071	0.003623	0.016455	0.446967	0.997923
SCO1773	L-alanine dehydrogenase		Amino acid Metabolism	2	0.237	2.277	0.956	0.717	0.302	0.948396	4.5e-05	0.053044	0.312593	0.739158
SCO1777	Hypothetical protein		Unknown or Hypothetical function	3	0.482	0.818	0.077	0.483	-0.47	0.059098	0.000335	0.753446	0.056467	0.038572
SCO1792	DNA glycosylase		DNA repair and Recombination		0.22	0.067	-0.109	0.398	0.876	0.798291	0.868785	0.744741	0.344224	0.00443
SCO1793	Secreted protein		Secreted protein		0.262	0.374	0.334	0.357	1.459	0.934626	0.534992	0.544379	0.687894	0.006786
SCO1800	Small secreted protein	chpE	Structure and Morphology	8	-0.016	0.082	-0.883	0.319	-0.49	0.999071	0.848013	0.008594	0.519793	0.182149
SCO1814	Enoyl-(acyl-carrier-protein) reductase	inhA	Miscelaneous		-1.106	-1.246	-1.081	-1.166	-0.416	0.04617	0.009287	0.022421	0.032782	0.544894
SCO1815	3-oxacyl-(acyl-carrier-protein) reductase	fabG	Miscelaneous	5	-1.058	-1.316	-0.443	-1.006	-0.024	0.056603	0.005755	0.35988	0.070229	0.9856
SCO1819	Integral membrane protein		Membrane protein	2	-0.005	2.028	0.54	0.2	-0.048	0.999564	9.2e-05	0.260539	0.835192	0.970626
SCO1822	Transmembrane transport protein		Membrane protein	2	0.356	0.708	0.248	0.066	-0.344	0.298636	0.003669	0.305436	0.904205	0.208485
SCO1832	Membrane protein		Membrane protein	6	-0.404	0.662	0.039	-0.149	-0.769	0.268916	0.010639	0.902989	0.754306	0.004262
SCO1834	Hypothetical protein SCI8.19c		Unknown or Hypothetical function	2	0.048	0.591	-0.061	-0.132	-0.262	0.999071	0.002874	0.785694	0.696612	0.252693
SCO1835	Membrane protein		Membrane protein	2	-0.128	1.435	0.272	-0.348	-0.432	0.984095	0.000168	0.466675	0.535992	0.325482
SCO1836	Stress-like protein		Unknown or Hypothetical function	2	-0.091	1.168	0.296	-0.135	0.026	0.962008	3e-06	0.159973	0.717951	0.9636
SCO1837	Hypothetical protein SCI8.22		Unknown or Hypothetical function	2	0.063	0.435	-0.37	-0.064	-0.408	0.963906	0.003724	0.013597	0.829566	0.007691
SCO1848	Cobyric acid synthase	cobQ	Coenzymes Biosynthesis		-0.255	-0.814	-0.467	-0.111	0.049	0.641252	0.002407	0.069005	0.833198	0.94566
SCO1852	Cobyrinic acid A,C-diamide synthase	cobB	Coenzymes Biosynthesis		-0.39	-0.75	-0.411	-0.011	0.096	0.358656	0.007731	0.135224	0.988547	0.879488
SCO1858	Conserved hypothetical protein		Unknown or Hypothetical function		-0.285	-1.109	-0.284	0.076	0.351	0.835104	0.007261	0.511881	0.942029	0.556194
SCO1860	Secreted protein		Secreted protein	8	-0.536	0.22	-0.757	-0.297	-1.759	0.554708	0.723516	0.117156	0.739797	0.000799
SCO1861	Conserved hypothetical protein		Unknown or Hypothetical function	1	0.713	0.477	0.562	0.548	0.69	2.6e-05	0.000994	0.000299	0.000601	1.9e-05
SCO1865	Aminotransferase	ectB	Secondary Metabolism		1.024	1.385	1.517	1.124	1.968	0.042713	0.001841	0.001223	0.023435	5.6e-05
SCO1866	Ectoine synthase	ectC	Secondary Metabolism		0.812	1.049	1.199	0.854	1.792	0.348655	0.0743	0.034533	0.286684	0.003036
SCO1867	Hydroxylase	ectD	Secondary Metabolism	5	0.539	0.684	1.142	0.694	0.991	0.394297	0.101247	0.006984	0.187034	0.018694
SCO1876	RNA polymerase sigma factor		Regulators and Sigma Factors		-0.145	-0.694	-0.901	-0.109	0.227	0.942231	0.020873	0.004226	0.860009	0.627248
SCO1878	Secreted protein		Secreted protein	7	0.133	-1.032	-0.648	-0.454	-0.287	0.975951	0.002845	0.050638	0.350141	0.564217
SCO1890	Transcriptional regulator		Regulators and Sigma Factors	7	0.164	-0.542	0.423	0.185	0.185	0.752346	0.008082	0.032875	0.565904	0.516663
SCO1896	Conserved hypothetical protein		Unknown or Hypothetical function		0.2	-0.017	-0.471	-0.171	-0.663	0.637964	0.953823	0.020403	0.609413	0.001981
SCO1906	Secreted protein		Secreted protein		0.015	-0.041	0.388	0.319	0.713	0.999071	0.911624	0.132838	0.411368	0.008861
SCO1908	Large secreted protein		Secreted protein	7	0.249	-0.665	0.405	0.419	1.133	0.761645	0.033511	0.189417	0.343953	0.00066
SCO1910	Alanine-rich protein		Unknown or Hypothetical function	1	-0.095	1.173	1.303	1.514	0.566	0.999071	0.00589	0.00353	0.001494	0.255528
SCO1911	Integral membrane protein		Membrane protein		0.15	1.278	2.014	1.468	1.757	0.950414	0.000216	1e-06	0.00011	5e-06
SCO1916	Transferase		Amino acid Metabolism	5	-0.21	-1.13	-0.311	-0.351	0.654	0.573651	2e-06	0.106671	0.161297	0.001617
SCO1940	Secreted protein		Secreted protein		-0.21	-0.682	-0.666	-0.372	-0.047	0.505659	0.00036	0.000794	0.086217	0.915701
SCO1947	Glyceraldehyde-3-phosphate DH	gap1	Amino acid Metabolism		-1.174	-0.362	-0.39	-0.72	-0.087	7e-06	0.090604	0.056112	0.002256	0.845453
SCO1948	Zinc-binding carboxypeptidase		Unknown or Hypothetical function	2	0.33	0.78	0.249	-0.026	-0.481	0.301019	0.000719	0.262605	0.964716	0.038422
SCO1958	ABC excision nuclease subunit A	uvrA	DNA repair and Recombination	4	0.047	0.43	0.205	0.692	0.231	0.999071	0.030612	0.303997	0.001904	0.350671
SCO1960	Hydrolase		Unknown or Hypothetical function	1	0.607	0.373	0.586	0.495	0.449	0.002353	0.037257	0.002079	0.01411	0.015054
SCO1965	Export associated protein		Unknown or Hypothetical function		-0.252	-0.09	0.148	0.284	0.466	0.1228	0.555182	0.256688	0.065561	0.000815
SCO1966	ABC excision nuclease subunit B	uvrB	DNA repair and Recombination		0.211	0.448	0.447	0.826	1.014	0.908134	0.262298	0.229567	0.05888	0.008829
SCO1974	Pseudogene, metal-transport protein		Unknown or Hypothetical function		-0.093	-0.192	-0.329	-0.272	-0.507	0.9318	0.337872	0.064297	0.276909	0.007141
SCO1985	Integral membrane protein		Membrane protein		-0.502	-0.104	-0.109	0.089	-1.546	0.550914	0.86948	0.84303	0.93867	0.001407
SCO1988	Hypothetical protein		Unknown or Hypothetical function		-0.242	-0.23	-0.822	-0.196	-0.211	0.756052	0.504456	0.008268	0.709844	0.667271
SCO1989	Aminopeptidase		Amino acid Metabolism	8	-0.413	-0.233	-0.737	-0.563	-0.672	0.098177	0.290354	0.000895	0.015055	0.001734
SCO1990	Conserved hypothetical protein		Unknown or Hypothetical function		-0.528	-0.883	0.03	-0.257	-0.071	0.177299	0.003933	0.938095	0.599733	0.925244
SCO1995	Hypothetical protein		Unknown or Hypothetical function		-0.42	0.075	-0.106	-0.556	-0.936	0.036443	0.729897	0.567277	0.004739	6e-06
SCO2004	Formate dehydrogenase		Unknown or Hypothetical function		0.392	0.233	0.412	0.662	0.766	0.264499	0.410286	0.094732	0.02105	0.00351
SCO2015	2',3'-cyclic-nucleotide 2'-phosphodiesterase		Purine-Pyrimidine Metabolism		0.228	-0.102	0.887	1.073	1.905	0.775444	0.788268	0.004208	0.001227	0
SCO2016	Monooxygenase		Unknown or Hypothetical function	3	0.802	1.086	0.212	0.36	-0.402	0.032179	0.001239	0.541093	0.471415	0.310046
SCO2024	Chitosanase ( secreted protein)		Secreted protein		-0.21	-0.686	0.119	0.478	0.388	0.724724	0.005743	0.655554	0.109471	0.157083
SCO2026	Glutamate synthase large subunit	gltB	Amino acid Metabolism		-0.258	1.388	0.13	-0.278	-0.09	0.889817	0.001568	0.792233	0.713439	0.935399
SCO2028	Membrane protein		Membrane protein	2	0.149	0.524	0.036	-0.129	-0.119	0.780687	0.007365	0.882346	0.702787	0.725361
SCO2037	Tryptophan synthase beta subunit	trpB	Amino acid Metabolism		0.009	0.161	-0.221	-0.131	-0.579	0.999071	0.370778	0.171055	0.625539	0.000812
SCO2055	Hypothetical protein		Unknown or Hypothetical function		0.358	0.402	0.137	-0.042	-1.435	0.4879	0.201813	0.6768	0.957754	2.8e-05
SCO2063	Small hydrophilic protein		Unknown or Hypothetical function		0.629	5.899	5.226	1.513	0.265	0.863955	1e-06	8e-06	0.256451	0.911602
SCO2082	Cell division protein	ftsZ	Structure and Morphology	3	0.307	0.678	0.093	0.048	-0.159	0.243933	0.000662	0.657976	0.915423	0.578218
SCO2086	UDP-N-acetylmuramoyl-Ala-D-Glu ligase	murD	DNA repair and Recombination	5	-0.092	-0.224	0.343	0.175	0.525	0.822875	0.089413	0.009837	0.34127	0.000193
SCO2101	Carotenoid dehydrogenase		Secreted protein		-0.259	-0.618	-0.174	-0.002	-0.021	0.488052	0.004926	0.441123	0.996648	0.971225
SCO2119	6-phosphofructokinase	pfkA	Miscelaneous		-0.085	-0.293	-0.193	-0.22	-0.646	0.967478	0.161857	0.34846	0.477508	0.002241
SCO2121	Two-component system sensor kinase		TCS and ABC transporters	5	-0.127	-0.39	-0.194	-0.022	0.118	0.653282	0.003436	0.132838	0.947534	0.531755
SCO2126	Glucokinase	glk	Miscelaneous	8	0.042	0.149	-0.109	-0.133	0.366	0.990662	0.286057	0.418974	0.510867	0.006894
SCO2132	Glycosyl transferase		Unknown or Hypothetical function	5	-0.115	-0.473	-0.133	-0.093	0.236	0.828603	0.004457	0.433294	0.75956	0.209147
SCO2133	Integral membrane protein		Membrane protein	2	-0.076	0.9	0.701	0.379	0.053	0.95081	3e-06	0.000151	0.047391	0.891691
SCO2135	Secreted protein		Secreted protein	5	0.789	0.4	0.403	0.197	-0.074	0.001775	0.079575	0.065987	0.588037	0.885641
SCO2136	Secreted protein		Secreted protein	5	-0.451	-0.82	-0.187	-0.163	0.071	0.108262	0.000587	0.432589	0.672839	0.893925
SCO2142	Two component sensor kinase		TCS and ABC transporters	5	0.131	-0.371	-0.134	0.1	0.069	0.653873	0.007407	0.341707	0.665215	0.796141
SCO2143	TCS response regulator		TCS and ABC transporters	5	-0.011	-0.595	-0.336	-0.22	0.042	0.999071	0.000323	0.03016	0.320804	0.914667
SCO2147	Phosphoribosylanthranilate transferase	trpD	Unknown or Hypothetical function		-0.45	-0.38	-0.177	-0.169	-0.25	0.008237	0.012699	0.241181	0.468707	0.135956
SCO2153	Secreted protein		Secreted protein	2	0.064	2.624	0.999	-0.106	0.068	0.999071	0	0.004064	0.883424	0.937287
SCO2164	Integral membrane efflux protein		Membrane protein		-0.945	-0.414	-1.106	-0.416	-0.894	0.008158	0.212826	0.001223	0.358643	0.006647
SCO2171	Secreted protease		Secreted protein	2	-0.092	1.116	-0.026	0.004	-0.322	0.975951	2.3e-05	0.931816	0.995243	0.243707
SCO2182	GntR-family transcriptional regulator		Regulators and Sigma Factors		0.037	-0.789	-0.287	-0.045	0.092	0.999071	0.001601	0.24716	0.942495	0.864616
SCO2187	Conserved hypothetical protein		Unknown or Hypothetical function		0.248	0.652	0.685	0.053	0.121	0.419895	0.001009	0.001015	0.902431	0.715653
SCO2188	Peptidase ( secreted protein)		Secreted protein		-0.274	-0.45	-0.046	0.112	-0.092	0.202093	0.005894	0.805528	0.687894	0.757312
SCO2195	Hypothetical protein		Unknown or Hypothetical function		-1.196	-0.351	0.461	0.528	-0.767	0.001128	0.320259	0.14996	0.218484	0.022562
SCO2196	Integral membrane protein		Membrane protein		-0.426	-0.15	0.094	0.004	-1.152	0.116474	0.558003	0.696326	0.995243	8e-06
SCO2198	Glutamine synthetase I	glnA	Nitrogen and Phosphate Control	6	-2.658	1.382	0.08	-0.696	-0.364	0.000136	0.021814	0.913791	0.438384	0.727612
SCO2200	Conserved hypothetical protein SC3H12.07		Unknown or Hypothetical function	10	-0.976	-1.011	0.546	0.249	0.698	0.004919	0.001478	0.071933	0.625796	0.03076
SCO2210	Glutamine synthetase	glnII	Nitrogen and Phosphate Control	6	-6.489	1.382	0.478	0.224	-3.878	0.000144	0.401331	0.776849	0.953651	0.010782
SCO2211	Hypothetical protein SC10B7.06		Nitrogen and Phosphate Control	6	-4.392	0.211	0.299	0.443	-2.423	1e-06	0.812558	0.690183	0.710934	0.000799
SCO2228	Alpha-glucosidase	aglA	Miscelaneous	9	-0.609	-0.207	-0.083	-0.165	1.017	0.087822	0.547952	0.810422	0.765579	0.001106
SCO2229	Maltose permease	malG	Miscelaneous	9	-0.626	0.116	0.036	-0.399	1.27	0.339107	0.844899	0.948567	0.572311	0.005751
SCO2231	Maltose-binding protein	malE	Miscelaneous	9	-0.642	-0.005	0.179	-0.088	1.262	0.03247	0.989886	0.517839	0.874744	2.4e-05
SCO2238	NAD(+) synthase (glutamine-hydrolysing)	nadE	Coenzymes Biosynthesis	6	-1.516	-0.305	-0.144	0.154	-1.738	0.00056	0.488712	0.740463	0.84419	5.8e-05
SCO2241	Probable glutamine synthetase		Nitrogen and Phosphate Control	6	-1.002	0.102	0.154	0.311	-1.128	0.022319	0.845172	0.721374	0.624285	0.005077
SCO2271	Hypothetical protein SCC75A.17c.		Unknown or Hypothetical function	5	1.102	-0.136	0.134	-0.41	-0.01	0.002951	0.741686	0.717031	0.40263	0.992213
SCO2277	Membrane protein		Membrane protein		-0.228	-0.519	-0.786	-0.617	-0.45	0.55989	0.01422	0.000661	0.009533	0.04192
SCO2285	Oxidoreductase		Unknown or Hypothetical function		0.211	0.247	0.252	0.199	0.466	0.466871	0.171133	0.139842	0.446967	0.00964
SCO2286	Alkaline phosphatase	phoA	Nitrogen and Phosphate Control		0.393	0.462	0.28	0.191	1.267	0.688216	0.33063	0.544461	0.825747	0.005138
SCO2288	Hypothetical protein SCC75A.34c		Unknown or Hypothetical function	2	0.288	1.658	0.45	0.389	0.267	0.805234	8.9e-05	0.249652	0.525238	0.686328
SCO2302	Hypothetical protein SCC30.10		Unknown or Hypothetical function	2	-0.136	1.873	0.576	0.649	-1.196	0.998173	0.000213	0.224112	0.337043	0.015269
SCO2309	Transmembrane transport protein		Membrane protein		-1.296	-0.603	-0.197	-1.13	-0.778	0.000125	0.039114	0.520044	0.000608	0.009644
SCO2310	Integral membrane efflux protein		Membrane protein		-0.611	-0.637	-1.011	-0.747	-1.21	0.25265	0.108641	0.010828	0.112133	0.002804
SCO2318	Glycosyl transferase		Unknown or Hypothetical function	7	0.064	-0.437	-0.249	0.125	0.163	0.955827	0.002935	0.077051	0.596215	0.375054
SCO2319	TetR-family regulatory protein		Regulators and Sigma Factors		-0.129	-0.673	-0.294	0.186	-0.028	0.890088	0.002033	0.161227	0.592047	0.959142
SCO2320	Hypothetical protein		Unknown or Hypothetical function		-0.011	-0.21	-0.748	0.026	-0.092	0.999071	0.483606	0.00641	0.969962	0.877533
SCO2321	Secreted protein		Secreted protein	5	0.039	-0.476	-0.268	0.044	0.268	0.996626	0.000673	0.042371	0.880771	0.061043
SCO2322	Secreted protein		Secreted protein	5	-0.089	-0.48	-0.139	0.051	0.12	0.887328	0.001379	0.352757	0.868919	0.587261
SCO2325	Integral membrane protein		Membrane protein		-0.359	-0.854	-0.291	0.135	0.144	0.306791	0.000724	0.231525	0.768521	0.737824
SCO2328	Dipeptidase		Unknown or Hypothetical function	7	0.25	-0.718	-0.439	-0.115	0.432	0.540057	0.001814	0.046254	0.78927	0.071646
SCO2333	Conserved hypothetical protein		Unknown or Hypothetical function	1	0.735	0.07	0.146	0.3	0.074	0.000117	0.73079	0.383751	0.140971	0.823282
SCO2334	Integral membrane protein		Membrane protein	7	-0.54	-0.759	-0.442	-0.439	0.161	0.027308	0.000645	0.035375	0.08546	0.63094
SCO2337	Acetyltransferase		Miscelaneous		-0.195	-0.251	-0.529	-0.398	-0.272	0.425587	0.110273	0.001261	0.021736	0.096511
SCO2344	Integral membrane transport protein		Membrane protein		0.277	0.531	0.562	0.42	0.184	0.266186	0.003347	0.002928	0.040632	0.439865
SCO2354	Hypothetical protein		Unknown or Hypothetical function	4	-0.145	0.583	0.646	0.906	0.849	0.938004	0.049871	0.026008	0.006274	0.005733
SCO2358	TCS response regulator		TCS and ABC transporters		-0.076	-0.269	-0.579	-0.42	-0.228	0.977435	0.199529	0.005778	0.076177	0.367842
SCO2360	Membrane protein		Membrane protein	1	-0.149	0.203	0.927	0.568	0.323	0.832288	0.394764	0.000117	0.019177	0.179659
SCO2361	Hypothetical protein		Unknown or Hypothetical function	4	-0.123	0.169	1.02	0.564	0.493	0.94134	0.568529	0.000275	0.055484	0.065429
SCO2362	Hypothetical protein		Unknown or Hypothetical function		0.166	0.418	0.687	0.481	0.445	0.627395	0.012821	0.000229	0.010951	0.010501
SCO2373	Tetracenomycin C efflux protein	tcmA	Unknown or Hypothetical function	7	-0.843	-1.296	-0.512	-0.119	0.004	0.017837	0.000131	0.097705	0.855938	0.995923
SCO2375	Secreted protein		Secreted protein		0.027	0.014	0.069	0.593	0.802	0.999071	0.963411	0.774045	0.011631	0.000357
SCO2376	Conserved hypothetical protein SC47.04		Unknown or Hypothetical function	5	0.126	-0.331	-0.124	-0.026	0.137	0.622401	0.009593	0.335167	0.934612	0.404975
SCO2380	Conserved hypothetical protein SC47.08		Unknown or Hypothetical function		-0.242	-0.635	0.015	0.068	0.056	0.612181	0.008152	0.960538	0.900015	0.927446
SCO2383	Secreted protein		Secreted protein		-0.294	-0.514	0.166	0.097	0.806	0.509499	0.046299	0.541378	0.854946	0.002673
SCO2390	3-oxoacyl-[acyl-carrier-protein] synthase II	fabF	Miscelaneous	5	-0.588	-0.709	-0.201	-0.281	-0.125	0.07087	0.009855	0.481218	0.509642	0.822448
SCO2395	Integral membrane protein		Membrane protein	5	-0.02	-0.691	-0.629	-0.3	0.099	0.999071	0.00546	0.01197	0.40561	0.852288
SCO2397	Oxidoreductase		Unknown or Hypothetical function	1	0.809	0.593	0.622	0.533	0.217	0.001487	0.008874	0.007834	0.039762	0.48326
SCO2435	Conserved hypothetical protein		Unknown or Hypothetical function		-0.796	-0.341	-0.155	-0.72	-0.186	0.002266	0.157373	0.524385	0.005694	0.591124
SCO2437	Integral membrane protein		Membrane protein		-0.653	-0.402	-0.196	-0.479	-0.103	0.001601	0.029534	0.288024	0.022017	0.76119
SCO2439	Calcium-binding protein		Unknown or Hypothetical function	8	-0.02	0.149	-0.706	-0.324	-0.062	0.999071	0.626042	0.00822	0.389059	0.923218
SCO2440	Transcriptional regulator		Regulators and Sigma Factors		0.221	-0.017	-0.256	-0.072	0.544	0.245175	0.930788	0.05866	0.787517	0.000298
SCO2451	Rod shape-determining protein		Structure and Morphology	2	-0.002	1.625	0.518	-0.229	0.078	0.99992	0.000266	0.21741	0.774471	0.946896
SCO2455	Spermidine synthase		Miscelaneous		-0.265	-0.554	0.148	0.23	0.203	0.354795	0.003944	0.453132	0.411368	0.411706
SCO2456	Integral membrane protein		Membrane protein	10	-0.353	-0.465	0.276	0.238	0.564	0.202758	0.026831	0.182857	0.453004	0.009352
SCO2461	Secreted protein		Secreted protein		0.046	1.233	0.261	0.154	0.639	0.999071	0.000784	0.480955	0.826337	0.093301
SCO2468	DNA primase	dnaG	DNA repair and Recombination		-0.076	-0.52	0.049	0.121	-0.04	0.976183	0.008697	0.83727	0.734367	0.939227
SCO2470	DGTP triphosphohydrolase		Purine-Pyrimidine Metabolism	10	-0.465	-0.373	0.723	0.111	0.084	0.042236	0.062472	0.000765	0.765137	0.837053
SCO2471	Secreted protein		Secreted protein		-1.782	-0.169	0.037	0.373	-3.62	0.014734	0.845172	0.963972	0.754462	3e-06
SCO2473	Assimilatory nitrate reductase	nasA	Nitrogen and Phosphate Control		-0.105	-0.217	-0.155	0.188	-1.824	0.993889	0.585128	0.674139	0.76544	5e-06
SCO2474	Metalloproteinase ( secreted protein)		Secreted protein		0.055	-0.032	-0.167	-0.036	-0.679	0.999071	0.909898	0.425884	0.94611	0.001473
SCO2475	LysR-family transcriptional regulator		Regulators and Sigma Factors		-0.111	-0.305	-0.562	-0.159	-0.001	0.918334	0.154613	0.008576	0.640739	0.997692
SCO2478	Reductase		Unknown or Hypothetical function	6	-3.356	-0.498	-1.715	-1.888	-1.194	0.007387	0.720237	0.118066	0.193419	0.416251
SCO2486	Nitrite reductase NirB		Nitrogen and Phosphate Control		-0.154	0.023	-0.399	0.116	-3.225	0.984095	0.970909	0.369308	0.907103	0
SCO2487	Nitrite reductase large subunit NirB		Nitrogen and Phosphate Control		-0.213	-0.037	-0.001	0.417	-3.258	0.920288	0.948421	0.998214	0.500424	0
SCO2488	Nitrite reductase small subunit NirC		Nitrogen and Phosphate Control		-0.483	0.075	-0.296	0.412	-4.396	0.815778	0.936643	0.687615	0.732002	0
SCO2489	TetR-family transcriptional regulator		Nitrogen and Phosphate Control		-0.245	-0.058	-0.104	-0.196	-1.995	0.638363	0.864975	0.709381	0.638169	0
SCO2494	Pyruvate phosphate dikinase		Miscelaneous		2.716	1.152	0.82	0.365	0.062	0.000498	0.099051	0.228352	0.778195	0.973917
SCO2510	Conserved hypothetical protein	recO	DNA repair and Recombination		-0.356	-0.505	-0.503	-0.458	-0.209	0.072231	0.002815	0.004062	0.015069	0.295048
SCO2511	Hypothetical protein SCC121.14c		Unknown or Hypothetical function		0.771	1.006	0.45	0.262	-0.664	0.086139	0.007112	0.224622	0.678607	0.096841
SCO2512	Hypothetical protein SCC121.15c		Unknown or Hypothetical function	2	1.126	1.392	0.324	-0.257	-0.872	0.017059	0.001195	0.455032	0.732046	0.04703
SCO2513	Conserved hypothetical protein SCC121.16		Unknown or Hypothetical function	2	0.483	0.963	0.117	-0.141	-0.508	0.111996	0.000219	0.664141	0.756029	0.05122
SCO2521	Hypothetical protein SCC121.24c		Unknown or Hypothetical function		0.305	0.228	-0.65	-0.669	-0.938	0.643815	0.532676	0.03452	0.069626	0.004259
SCO2523	Hypothetical protein SCC121.26c		Unknown or Hypothetical function		0.376	0.111	-0.342	-0.205	-0.727	0.233186	0.696012	0.134801	0.587295	0.002822
SCO2529	Metalloprotease.		Unknown or Hypothetical function	2	1.438	1.252	0.529	0.751	-0.14	0.00033	0.000541	0.121152	0.067176	0.852521
SCO2547	Hydrolase		Unknown or Hypothetical function		-0.25	-0.484	-0.226	-0.047	-0.072	0.28132	0.003727	0.163923	0.899772	0.835273
SCO2549	Possible protease		Unknown or Hypothetical function		-0.353	-0.554	-0.624	-0.444	-0.454	0.008001	2.7e-05	9e-06	0.000912	0.000385
SCO2551	Hypothetical protein SCC77.18.		Unknown or Hypothetical function		-0.186	-0.185	-0.502	-0.21	0.005	0.620451	0.368064	0.008769	0.455942	0.992342
SCO2560	Conserved hypothetical protein		Unknown or Hypothetical function		0.138	0.135	-0.079	-0.034	-0.952	0.958903	0.728994	0.83151	0.966846	0.00351
SCO2566	Conserved hypothetical protein SCC123.04c		Unknown or Hypothetical function	10	-0.091	-0.269	0.491	0.142	0.242	0.916609	0.114756	0.00488	0.598221	0.199903
SCO2578	Membrane protein.		Membrane protein	5	0.152	-0.084	0.176	0.305	0.3	0.301019	0.469678	0.077108	0.007825	0.004688
SCO2583	Membrane protein.		Membrane protein	4	-0.01	0.365	0.162	-0.046	-0.862	0.999071	0.073974	0.439176	0.925532	0.000107
SCO2585	Gamma-glutamyl phosphate reductase.	proA	Amino acid Metabolism	5	-0.117	-0.502	-0.044	-0.25	0.225	0.786081	0.0014	0.805528	0.21714	0.199242
SCO2586	Hypothetical protein SCC123.24c.		Unknown or Hypothetical function		0.123	0.783	0.575	0.317	-0.569	0.953857	0.004203	0.030509	0.432878	0.045234
SCO2589	Glycosyl transferase		Unknown or Hypothetical function		0.636	0.159	0.231	0.522	0.496	0.006022	0.500604	0.264007	0.026413	0.020291
SCO2591	Secreted protein		Secreted protein		-1.533	-1.164	-0.899	-0.68	-0.331	0.005269	0.018171	0.060434	0.325193	0.686042
SCO2602	Hypothetical protein SCC88.13c		Unknown or Hypothetical function		0.205	0.107	0.259	0.295	0.491	0.485776	0.600023	0.125525	0.182993	0.00611
SCO2616	Membrane protein		Membrane protein		0.318	0.412	0.361	0.503	0.408	0.035559	0.002154	0.008148	0.000745	0.003024
SCO2628	Amino acid permease		Unknown or Hypothetical function	2	0.834	1.674	0.811	0.641	0.575	0.006959	1e-06	0.005144	0.044947	0.048869
SCO2639	RNA polymerase sigma factor		Regulators and Sigma Factors		0.12	0.027	0.185	0.625	0.405	0.838349	0.913377	0.295005	0.001566	0.026065
SCO2641	Resistance protein		Secondary Metabolism	8	-0.315	-0.698	-0.426	-0.584	-0.169	0.225548	0.000507	0.025407	0.007324	0.541006
SCO2671	Globin		Unknown or Hypothetical function		-1.115	-0.734	-0.577	-0.705	-0.13	0.003366	0.033269	0.081788	0.079833	0.86212
SCO2674	ABC transporter ATP-binding protein		TCS and ABC transporters		-0.323	-0.462	-0.384	-0.311	-0.107	0.111264	0.005335	0.019102	0.123229	0.701305
SCO2695	Hypothetical protein		Unknown or Hypothetical function		-1.333	-0.401	-0.854	-1.695	-1.228	0.003366	0.373596	0.031336	0.000262	0.003559
SCO2696	2-hydroxyacid-family dehydrogenase		Unknown or Hypothetical function		-0.64	-0.354	-0.179	-1.038	-0.92	0.085855	0.286057	0.586574	0.002814	0.004231
SCO2699	Small membrane protein	chpG	Structure and Morphology		0.871	1.344	0.311	0.361	-0.761	0.182152	0.007477	0.559365	0.667023	0.176497
SCO2701	Tyrosinase co-factor	melC1	Unknown or Hypothetical function	9	0.657	0.801	0.339	0.109	-0.021	0.050973	0.005821	0.237428	0.854172	0.979424
SCO2703	Membrane protein		Membrane protein	3	1.087	1.239	0.382	-0.033	-0.262	0.001481	0.00013	0.202035	0.967105	0.548268
SCO2704	Secreted protein		Secreted protein	2	1.063	3.96	1.489	0.623	0.674	0.136456	0	0.01038	0.473124	0.335937
SCO2714	Secreted protein		Secreted protein	3	0.219	1.383	0.228	-0.129	-0.304	0.751087	8e-06	0.412439	0.806875	0.375852
SCO2716	Secreted protein	chpA	Structure and Morphology	3	3.918	4.953	2.124	1.431	0.31	0	0	0.000234	0.014861	0.733926
SCO2717	Small membrane protein	chpD	Structure and Morphology	3	0.689	2.057	0.388	0.304	-1.1	0.608883	0.002809	0.591818	0.821804	0.141141
SCO2718	Secreted protein	rdlA	Structure and Morphology	3	5.182	6.836	3.209	2.305	0.705	0	0	0.000109	0.005472	0.485917
SCO2719	Secreted protein	rdlB	Structure and Morphology	3	4.621	5.711	2.595	1.667	0.496	0	0	0.000182	0.018216	0.596095
SCO2726	Methylmalonic acid SA dehydrogenase	msdA	Amino acid Metabolism		-0.473	-0.282	-0.972	-1.025	-2.069	0.26745	0.411903	0.002715	0.002864	0
SCO2727	Hypothetical protein SCC46.12c		Unknown or Hypothetical function		-0.522	-0.597	-0.881	-0.647	-1.335	0.210352	0.055971	0.006373	0.076932	0.0001
SCO2733	Conserved hypothetical protein SCC57A.04c.		Unknown or Hypothetical function	10	-1.61	-1.405	0.279	-0.347	0.808	2.2e-05	4.1e-05	0.382244	0.467576	0.012364
SCO2738	Hypothetical protein SCC57A.09c.		Unknown or Hypothetical function	5	0.529	-0.407	0.221	0.304	0.044	0.003979	0.013191	0.17269	0.133267	0.912869
SCO2745	LacI-family transcriptional regulator.		Regulators and Sigma Factors	9	0.119	0.102	0.166	0.093	0.755	0.942231	0.737573	0.519382	0.853946	0.003102
SCO2754	Hypothetical protein SCC57A.25.		Unknown or Hypothetical function	5	0.011	-0.357	-0.319	-0.274	-0.238	0.999071	0.000919	0.003759	0.021183	0.02801
SCO2755	Acetyltransferase		Unknown or Hypothetical function		-0.391	-0.455	-0.502	-0.19	-0.097	0.059051	0.010119	0.006306	0.493024	0.766505
SCO2770	Agmatinase	speB	Amino acid Metabolism		0.427	0.185	0.171	0.477	0.772	0.224754	0.54114	0.536774	0.143631	0.004508
SCO2778	Hydroxymethylglutaryl-CoA lyase	hmgL	Miscelaneous	4	0.344	1.267	-0.412	0.491	0.074	0.781189	0.004962	0.36793	0.473124	0.952741
SCO2779	Acyl-CoA dehydrogenase	acdH	Miscelaneous	4	0.422	1.468	-0.075	0.537	0.298	0.716419	0.002943	0.900705	0.470656	0.724753
SCO2782	Pyridoxal-dependent decarboxylase	desA	Amino acid Metabolism	5	0.945	-0.383	-0.389	-0.357	-0.158	0.000582	0.123189	0.099391	0.295653	0.700855
SCO2786	Beta-N-acetylhexosaminidase	hexA	Structure and Morphology	6	0.345	0.305	-0.24	-0.283	-1.345	0.091364	0.076738	0.153803	0.196733	0
SCO2798	Cellobiose hydrolase		Miscelaneous		-0.057	-0.223	-0.503	-0.395	-0.02	0.993454	0.25957	0.008148	0.06714	0.968882
SCO2815	TetR-family transcriptional regulator		Regulators and Sigma Factors	5	-0.175	-0.703	-0.192	-0.052	0.095	0.675935	0.000391	0.316859	0.904205	0.796141
SCO2817	Conserved hypothetical protein		Unknown or Hypothetical function	1	0.546	0.13	0.228	0.148	-0.002	4.1e-05	0.277131	0.036872	0.353377	0.99349
SCO2818	Conserved hypothetical protein		Unknown or Hypothetical function	2	0.124	0.941	0.078	-0.066	-0.032	0.904153	6.5e-05	0.752443	0.889936	0.955119
SCO2822	Decarboxylase		Secondary Metabolism		0.049	0.317	0.194	0.322	-1.368	0.999071	0.500019	0.664782	0.63602	0.001588
SCO2823	Decarboxylase		Secondary Metabolism		-0.013	0.293	0.279	0.15	-1.37	0.999071	0.537661	0.515247	0.858842	0.001387
SCO2827	Hypothetical protein		Unknown or Hypothetical function		0.236	-0.116	-0.5	-0.449	-1.047	0.516788	0.640224	0.016475	0.065571	1.3e-05
SCO2835	Membrane protein.		Membrane protein	2	0.18	1.227	0.344	0.094	-0.065	0.557907	0	0.034764	0.761094	0.857137
SCO2838	Secreted endoglucanase.		Secreted protein		-0.122	-0.166	-0.525	-0.211	-0.173	0.683862	0.247288	0.000407	0.246737	0.283681
SCO2841	Secreted protein		Secreted protein	2	0.059	1.68	1.111	-0.02	-0.003	0.999071	3.2e-05	0.003921	0.983904	0.997373
SCO2842	Membrane protein.		Membrane protein		-0.193	1.195	1.311	0.093	0.199	0.909544	0.000807	0.000536	0.906796	0.748654
SCO2843	N-acetylglucosamine-6-phosphate deacetylase		Miscelaneous		-0.179	-0.469	-0.144	-0.182	0.216	0.419895	0.001122	0.305782	0.358643	0.166053
SCO2844	Hypothetical protein		Unknown or Hypothetical function		-0.341	-0.222	-1.533	0.352	-0.179	0.850637	0.728713	0.004498	0.689571	0.877751
SCO2850	2-hydroxyhepta-2,4-diene-1,7-dioate isomerase.		Unknown or Hypothetical function	5	-0.756	-0.457	-0.968	-0.751	-0.049	0.000718	0.020843	2.4e-05	0.000769	0.919348
SCO2861	Hypothetical protein SCE20.35.		Unknown or Hypothetical function	7	-0.766	-0.903	-0.228	0.275	0.938	0.042236	0.005834	0.504065	0.604635	0.005533
SCO2864	Hypothetical protein SCE6.01c .		Unknown or Hypothetical function		5.166	5.734	5.251	5.326	5.479	0	0	0	0	0
SCO2865	Regulatory protein.		Regulators and Sigma Factors		4.46	5.235	4.561	4.683	5.353	0	0	0	0	0
SCO2866	Hypothetical protein SCE6.03.		Unknown or Hypothetical function		3.497	3.99	3.432	3.287	4.084	0	0	0	1e-06	0
SCO2867	Hypothetical protein SCE6.04		Unknown or Hypothetical function		3.654	3.387	2.894	2.759	2.819	0	0	5e-06	1.3e-05	6e-06
SCO2868	Conserved hypothetical protein		Unknown or Hypothetical function		3.427	3.318	2.782	2.78	2.666	0	0	4e-06	5e-06	5e-06
SCO2869	Regulatory protein.		Regulators and Sigma Factors	1	3.066	2.176	2.467	2.211	2.107	0	0	0	1e-06	1e-06
SCO2872	Hypothetical protein SCE6.09.		Unknown or Hypothetical function		0.546	0.004	0.109	0.362	0.136	0.006104	0.987904	0.567272	0.087302	0.624596
SCO2879	Membrane protein		Membrane protein		-0.926	-0.853	-0.716	-0.296	-0.393	0.000117	0.000115	0.001265	0.305152	0.073929
SCO2880	Conserved hypothetical protein SCE6.17.		Unknown or Hypothetical function	5	-0.903	-0.795	-1.076	-0.715	-0.542	0.002391	0.003193	0.000265	0.017824	0.052176
SCO2881	Conserved hypothetical protein SCE6.18		Unknown or Hypothetical function		-0.534	-0.924	-0.735	-0.302	-0.45	0.044555	0.000152	0.002511	0.357094	0.063406
SCO2884	Cytochrome P450.		Unknown or Hypothetical function		-0.722	-0.63	-0.756	-0.32	-0.215	0.004368	0.005834	0.001821	0.313742	0.496992
SCO2889	Sugar transport protein.		Miscelaneous	1	-0.012	0.932	0.592	0.228	0.542	0.999071	2.8e-05	0.00488	0.45422	0.009069
SCO2892	Secreted protein.		Secreted protein	7	0.176	-0.641	-0.029	0.234	0.515	0.737665	0.002773	0.910926	0.468096	0.017939
SCO2899	GroES-family molecular chaperone.		Unknown or Hypothetical function	8	-0.439	-0.419	-0.622	-0.166	-0.037	0.065126	0.034554	0.002921	0.606356	0.946054
SCO2914	Amino acid permease		Amino acid Metabolism	3	1.407	0.597	0.374	0.185	-0.133	6.2e-05	0.044618	0.202434	0.727768	0.827238
SCO2924	Regulator	ssgG	Regulators and Sigma Factors	3	0.564	1.448	0.259	-0.229	-1.043	0.307616	0.000325	0.522936	0.744487	0.008798
SCO2927	4-hydroxyphenylpyruvate dioxygenase	hppD	Amino acid Metabolism		0.187	0.966	0.883	1.286	1.847	0.908134	0.003933	0.009435	0.000616	3e-06
SCO2929	Transposase		Unknown or Hypothetical function	2	0.011	0.686	-0.085	-0.082	-0.187	0.999071	7.3e-05	0.617247	0.786663	0.345058
SCO2930	Permease membrane component	proZL	Membrane protein	2	-0.086	0.847	0.381	-0.145	-0.168	0.993966	0.002782	0.164789	0.785504	0.730898
SCO2931	ABC transporter ATP-binding protein	proVL	TCS and ABC transporters		0.021	0.755	0.218	0.211	-0.015	0.999071	0.002884	0.394558	0.603806	0.983462
SCO2933	Permease binding-protein component	proXL	Membrane protein	6	0	0.236	-0.738	-0.457	-0.27	0.99992	0.408425	0.005707	0.15737	0.42012
SCO2936	Conserved hypothetical protein		Unknown or Hypothetical function		-0.043	-0.569	-0.418	-0.056	-0.035	0.999071	0.009288	0.049067	0.910648	0.953723
SCO2943	Sugar hydrolase		Miscelaneous	10	0.334	-0.177	0.261	0.244	0.281	0.003465	0.088701	0.012135	0.037142	0.007865
SCO2959	Nitrate extrusion protein		Nitrogen and Phosphate Control		-0.279	-0.092	0.016	0.055	-1.607	0.355199	0.709831	0.951045	0.903335	0
SCO2967	Carboxy-terminal processing protease precursor		Unknown or Hypothetical function	7	-0.261	-0.67	-0.321	-0.056	-0.065	0.423477	0.001329	0.10611	0.904718	0.891212
SCO2971	Secreted protein		Secreted protein		-0.813	-0.536	-0.164	0.039	0.493	0.002344	0.025264	0.514033	0.950507	0.048962
SCO2982	Glycosyl transferase		Unknown or Hypothetical function	3	0.915	0.592	0.54	0.303	-0.026	0.006501	0.050851	0.066337	0.518448	0.974596
SCO2983	Glycosyl transferase		Unknown or Hypothetical function		0.925	0.625	0.228	0.007	-0.004	0.000242	0.004524	0.298661	0.990459	0.994428
SCO2991	Hypothetical protein SCE50.19c		Unknown or Hypothetical function		-0.467	-0.729	-0.609	-0.463	0.034	0.077767	0.001358	0.007844	0.075636	0.954254
SCO2992	Acetyltransferase		Unknown or Hypothetical function	5	-0.154	-0.55	-0.404	-0.311	-0.021	0.650128	0.000849	0.012936	0.107557	0.959095
SCO2997	Transferase		Unknown or Hypothetical function	2	0.401	1.072	0.69	0.356	0.181	0.10897	5e-06	0.001635	0.17183	0.532223
SCO2998	Transferase		Unknown or Hypothetical function		0.331	0.848	1.218	0.411	0.052	0.609884	0.00943	0.000619	0.385535	0.953723
SCO3001	Conserved hypothetical protein SCE33.03c		Unknown or Hypothetical function	3	0.189	0.589	0.301	0.171	0.027	0.589297	0.001529	0.092726	0.551519	0.954824
SCO3002	Hypothetical protein SCE33.04c		Unknown or Hypothetical function		-0.217	0.351	-1.67	-0.239	-0.159	0.983991	0.627933	0.008086	0.846455	0.915534
SCO3018	Regulatory protein		Regulators and Sigma Factors	5	0.211	-0.184	0.117	0.28	0.383	0.143776	0.114381	0.308928	0.031669	0.001404
SCO3024	Transport protein		Unknown or Hypothetical function	5	0.352	0.012	-0.017	0.031	0.251	0.006501	0.942426	0.903153	0.906626	0.036928
SCO3028	Phosphomannomutase	manB	Miscelaneous	5	0.306	-0.148	-0.021	0.306	0.64	0.382541	0.572768	0.942358	0.331317	0.005751
SCO3040	Secreted protein		Secreted protein	2	-0.092	0.789	0.249	0.216	0.188	0.990001	0.005607	0.391441	0.645378	0.692245
SCO3044	Conserved hypothetical protein		Unknown or Hypothetical function	7	-0.182	-0.584	-0.075	-0.121	0.33	0.556244	0.000753	0.685307	0.668723	0.063012
SCO3049	Acyl-CoA hydrolase		Miscelaneous		-0.075	0.061	0.066	0.114	0.645	0.990001	0.842569	0.805528	0.799225	0.006951
SCO3051	Acyl-CoA dehydrogenase		Unknown or Hypothetical function	4	0.388	1.562	-0.54	0.634	1.008	0.860726	0.00947	0.380733	0.495868	0.125309
SCO3053	Secreted esterase		Secreted protein		-0.532	-0.546	-0.08	0.066	0.779	0.016468	0.0058	0.714863	0.874705	0.000255
SCO3057	Dipeptidase		Unknown or Hypothetical function	2	0.095	0.638	0.069	0.043	-0.041	0.935325	0.001062	0.74872	0.926237	0.933733
SCO3062	Two-component system histidine kinase		TCS and ABC transporters		-0.227	-0.62	-0.274	-0.116	-0.023	0.620451	0.006674	0.226444	0.789222	0.970025
SCO3069	Integral membrane protein		Membrane protein		-0.362	-0.587	-0.65	-0.474	0.076	0.283592	0.014377	0.008576	0.098302	0.891995
SCO3073	Urocanate hydratase	hutU	Amino acid Metabolism		0.029	1.046	0.542	0.381	0.491	0.999071	0.003933	0.122011	0.490447	0.237176
SCO3075	Transcriptional regulator		Regulators and Sigma Factors	9	0.357	0.503	0.278	0.103	0.15	0.047436	0.001478	0.065157	0.70224	0.477206
SCO3080	Secreted protein		Secreted protein		0.266	0.438	0.542	0.607	0.408	0.391155	0.027901	0.008268	0.006732	0.05055
SCO3085	Membrane protein		Membrane protein	5	0.08	-0.09	0.913	0.537	0.372	0.995747	0.795603	0.001558	0.094663	0.23439
SCO3086	Lipoprotein		Unknown or Hypothetical function	9	0.505	0.345	0.39	0.522	1.238	0.451651	0.457787	0.349785	0.38025	0.003846
SCO3096	Enolase	eno	Miscelaneous		0.029	-0.403	0.254	0.283	1.009	0.999071	0.126996	0.328628	0.470656	0.000288
SCO3097	Secreted protein		Secreted protein	1	-0.096	2.271	1.301	1.507	0.993	0.999071	3e-06	0.002637	0.001071	0.018647
SCO3098	Secreted protein		Secreted protein	3	0.315	0.71	0.187	-0.014	0.053	0.368197	0.002324	0.431608	0.981945	0.927446
SCO3099	Cytochrome P450 hydroxylase		Unknown or Hypothetical function	8	0.099	-0.223	-0.498	-0.364	-0.272	0.800188	0.103305	0.000644	0.0163	0.053289
SCO3106	Lipoprotein		Unknown or Hypothetical function		0.225	0.032	0.344	0.443	0.629	0.492025	0.903633	0.065215	0.045035	0.001753
SCO3108	Conserved hypothetical protein		Unknown or Hypothetical function	2	0.076	2.391	1.858	0.826	1.456	0.999071	4.9e-05	0.001351	0.259413	0.009127
SCO3127	Phosphoenolpyruvate carboxylase	ppc	Miscelaneous		0.488	0.499	0.166	0.084	0.99	0.097622	0.040902	0.515431	0.868919	0.000179
SCO3132	Trans-aconitate methyltransferase	tam	Unknown or Hypothetical function	2	0.808	0.639	0.702	0.354	0.184	0.001103	0.004121	0.002544	0.22133	0.568802
SCO3150	Hypothetical protein		Unknown or Hypothetical function		0.574	0.434	0.245	0.223	0.346	4.1e-05	0.000408	0.03281	0.119602	0.004596
SCO3156	Penicillin-binding protein		Secreted protein	7	-0.664	-0.204	-0.24	0.078	0.827	0.022553	0.485886	0.360666	0.890236	0.002144
SCO3157	Penicillin-binding protein		Secreted protein		-0.275	-0.077	-0.064	0.059	0.496	0.2838	0.73098	0.752565	0.87995	0.007878
SCO3169	Hypothetical protein SCE87.20c.		Unknown or Hypothetical function	2	0.375	4.216	2.777	0.741	0.579	0.951104	7e-06	0.001558	0.572311	0.664821
SCO3175	Acetyltransferase		Unknown or Hypothetical function		0.66	0.972	0.806	0.926	1.66	0.070756	0.001911	0.010374	0.007481	5e-06
SCO3194	Lipoprotein		Unknown or Hypothetical function	7	-0.15	-0.777	-0.018	0.361	1.252	0.942231	0.01265	0.963763	0.43798	0.000214
SCO3207	TetR-family transcriptional regulator (fragment)		Regulators and Sigma Factors	2	-0.625	1.516	0.725	-0.396	-0.74	0.35928	0.001026	0.098045	0.584439	0.134441
SCO3210	DAHP synthetase	aro	Amino acid Metabolism		0.14	0.127	0.276	-0.223	-0.888	0.946839	0.732635	0.366632	0.654738	0.004265
SCO3211	Indoleglycerol phosphate synthase	trpC2	Amino acid Metabolism		0.034	-0.001	0.022	-0.151	-0.98	0.999071	0.997651	0.943263	0.719073	0.000163
SCO3215	Glutamate-3-methyltransferase	glmT	Unknown or Hypothetical function		0.037	-0.053	-0.507	-0.567	-1.528	0.999071	0.897727	0.082981	0.120662	1.1e-05
SCO3217	Transcriptional regulator	cdaR	Regulators and Sigma Factors		-0.75	-0.415	-0.451	-0.824	-0.391	0.017909	0.151064	0.097942	0.008647	0.224592
SCO3218	MbtH-like protein	cdaX	Secondary Metabolism	6	-0.492	0.063	-1.187	-1.843	-2.356	0.504536	0.91482	0.007288	0.000181	4e-06
SCO3220	Secreted protein		Secreted protein		0.039	-0.002	-1.567	-1.374	-2.068	0.999071	0.998228	0.0048	0.022789	0.000302
SCO3221	Prephenate dehydrogenase		Miscelaneous		0.017	-0.098	-0.172	-0.616	-1.519	0.999071	0.859266	0.703217	0.268713	0.000505
SCO3222	Ca2+ dependent phospholipase		Secreted protein		-0.59	0.263	-0.049	-0.901	-1.682	0.621651	0.720221	0.948554	0.263835	0.006236
SCO3227	4-hydroxyphenylglycine aminotransferase	hpgT	Secondary Metabolism		0.082	-0.061	-0.245	-0.427	-0.888	0.9318	0.764132	0.117156	0.018378	4e-06
SCO3229	4-hydroxymandelate synthase	hmaS	Secondary Metabolism		0.083	-0.047	-0.942	-1.397	-2.139	0.999071	0.942125	0.035387	0.007838	3.6e-05
SCO3230	CDA peptide synthetase I	cdaPS1	Secondary Metabolism		0.071	-0.198	0.017	-0.315	-0.772	0.999071	0.498865	0.95981	0.40263	0.003824
SCO3231	CDA peptide synthetase II	cdaPS2	Secondary Metabolism		0.062	-0.227	-0.183	-0.262	-0.954	0.999071	0.369678	0.441123	0.450592	0.000142
SCO3232	CDA peptide synthetase III	cdaPS3	Secondary Metabolism		0.01	-0.249	-0.124	-0.218	-0.83	0.999071	0.394985	0.663361	0.614134	0.002534
SCO3233	Hydrolase/external thioesterase		Secondary Metabolism		-0.095	-0.127	-0.252	-0.321	-1.674	0.999071	0.823892	0.585122	0.659083	0.000334
SCO3235	ABC transporter		TCS and ABC transporters		-0.186	-0.361	-0.737	-0.924	-1.272	0.832779	0.194931	0.007755	0.002052	2.8e-05
SCO3236	Asparagine oxygenase	asnO	Unknown or Hypothetical function		-0.556	-0.343	-0.904	-1.271	-1.679	0.398996	0.477483	0.029859	0.007725	0.000253
SCO3238	Hypothetical protein		Unknown or Hypothetical function		-0.466	-0.153	0.015	-0.357	-0.991	0.102275	0.576476	0.959579	0.260401	0.000118
SCO3239	Conserved hypothetical protein		Unknown or Hypothetical function		0.06	-0.222	-0.322	-0.489	-1.363	0.999071	0.56104	0.328611	0.272576	0.000131
SCO3240	Conserved hypothetical protein		Unknown or Hypothetical function		-0.03	-0.007	-0.339	-0.415	-0.755	0.999071	0.984811	0.197237	0.246231	0.006201
SCO3244	Secreted protein		Miscelaneous		-0.193	-0.222	-0.762	-1.212	-1.937	0.883998	0.545511	0.016455	0.000802	1e-06
SCO3245	Hexenoyl-CoA Monooxygenase	hcmO	Miscelaneous	6	-0.029	-0.089	-0.742	-0.629	-1.254	0.999071	0.775607	0.003805	0.023246	1e-05
SCO3247	Hexanoyl-CoA oxidase	hxcO	Miscelaneous		-0.037	-0.076	-0.573	-0.782	-1.745	0.999071	0.87841	0.105758	0.066617	2.5e-05
SCO3248	3-oxoacyl-[acyl carrier protein] synthase II	fabF3	Miscelaneous		-0.134	-0.014	-0.925	-0.803	-1.056	0.95081	0.973058	0.002743	0.015017	0.000681
SCO3249	Acyl carrier protein		Miscelaneous		-0.301	-0.105	-1.076	-1.292	-2.004	0.965715	0.915164	0.12326	0.148205	0.006749
SCO3281	Conserved hypothetical protein		Unknown or Hypothetical function		0.174	0.441	0.923	1.41	1.376	0.880071	0.131628	0.00244	2.9e-05	2.3e-05
SCO3282	Precorrin-8X methylmutase		Coenzymes Biosynthesis		-0.234	-0.955	-0.302	-0.199	0.412	0.722219	0.000721	0.268577	0.665058	0.180876
SCO3284	Conserved hypothetical protein		Unknown or Hypothetical function		0.184	0.489	0.781	0.738	0.625	0.424684	0.000992	6e-06	1.8e-05	9.1e-05
SCO3290	Hypothetical protein		Unknown or Hypothetical function		-0.882	-0.272	-0.876	-1.024	-1.761	0.324144	0.718058	0.146323	0.194433	0.005466
SCO3294	Transferase		Unknown or Hypothetical function	3	0.455	0.24	-0.139	0.031	-0.612	0.013587	0.158064	0.412329	0.940518	0.000495
SCO3301	Secreted protein		Secreted protein	5	-0.033	-0.294	0.188	0.532	0.714	0.999071	0.292306	0.488011	0.08431	0.007913
SCO3302	Integral membrane protein		Membrane protein	10	-0.085	-0.223	0.442	0.278	0.602	0.860726	0.097373	0.001702	0.071984	4.9e-05
SCO3309	Hypothetical protein		Unknown or Hypothetical function	8	-0.294	0.442	-1.779	-0.449	-0.511	0.874869	0.402535	0.000582	0.549225	0.404692
SCO3326	Epimerase		Miscelaneous		-0.717	-0.605	-0.578	-0.309	-0.848	0.00576	0.00947	0.014136	0.351641	0.000638
SCO3330	Acetoin utilization protein		Unknown or Hypothetical function		-0.156	-0.414	-0.573	-0.207	-0.11	0.73837	0.027864	0.003759	0.472078	0.741787
SCO3331	Transmembrane transport protein		Membrane protein		-0.15	-0.168	-0.511	-0.139	-0.191	0.656936	0.331579	0.002396	0.587018	0.324196
SCO3337	Pyrroline-5-carboxylate reductase	proC	Amino acid Metabolism	5	-0.186	-0.663	0.005	-0.161	0.071	0.657568	0.001072	0.982613	0.617497	0.871241
SCO3339	ABC transporter ATP-binding subunit		TCS and ABC transporters		0.103	-0.356	0.047	0.286	0.21	0.770069	0.00695	0.751081	0.063074	0.148484
SCO3342	Glycine-rich secreted protein		Secreted protein	10	0.529	-0.817	0.369	0.552	0.84	0.172579	0.006588	0.210974	0.133013	0.006471
SCO3344	Serine/threonine protein kinase	pk1	Amino acid Metabolism	5	-0.341	-0.557	-0.351	-0.196	0.352	0.244722	0.009709	0.094532	0.565904	0.135309
SCO3346	Transcriptional regulator		Regulators and Sigma Factors	5	0.079	-0.549	-0.297	0.132	0.04	0.952606	0.001841	0.07751	0.645915	0.927437
SCO3350	Hypothetical protein		Unknown or Hypothetical function	2	0.116	1.49	0.362	0.572	-0.88	0.977435	1.4e-05	0.232548	0.124893	0.005347
SCO3351	DNA repair protein		DNA repair and Recombination		0.196	0.335	0.399	0.523	0.6	0.68968	0.138426	0.060793	0.03679	0.008161
SCO3356	ECF sigma factor	sigE	Regulators and Sigma Factors	7	0.042	-0.592	0.158	0.275	0.64	0.999071	0.001005	0.387143	0.232344	0.000743
SCO3363	Acetyltransferase		Unknown or Hypothetical function	5	-0.386	-0.76	-0.445	-0.131	-0.27	0.204673	0.001378	0.046763	0.759589	0.342367
SCO3365	Conserved hypothetical protein		Unknown or Hypothetical function	2	0.156	1.039	-0.048	-0.157	-0.852	0.974729	0.008322	0.922034	0.843181	0.037504
SCO3397	Integral membrane lysyl-tRNA synthetase		Membrane protein	7	0.011	-0.899	-0.211	-0.121	0.439	0.999071	0.000205	0.366536	0.779715	0.070745
SCO3404	Cell division protein ftsH homolog	ftsH2	Structure and Morphology		-0.007	0.548	0.059	0.067	0.249	0.999071	0.008877	0.806509	0.882689	0.330467
SCO3405	Hypoxanthine phosphoribosyltransferase	hprT	Unknown or Hypothetical function		0.35	1.08	0.51	0.294	0.741	0.724453	0.0087	0.210182	0.670175	0.092391
SCO3406	TRNA(Ile)-lysidine synthase (EC 6.3.4.-)	tilS	Unknown or Hypothetical function		0.514	0.647	0.813	0.782	-0.039	0.071919	0.007325	0.001561	0.003759	0.953575
SCO3408	Conserved hypothetical protein		Unknown or Hypothetical function		0.221	-0.009	0.296	0.295	0.396	0.267075	0.964152	0.033548	0.079674	0.007324
SCO3428	50S ribosomal protein L33	rpmG	DNA repair and Recombination	2	-0.117	1.696	0.919	-0.445	-0.91	0.999071	0.002167	0.08266	0.617497	0.12627
SCO3460	Oxidoreductase		Miscelaneous	3	0.325	0.215	-0.01	0.083	0.01	0.004482	0.036429	0.93882	0.62142	0.971435
SCO3470	Transposase		DNA repair and Recombination	5	-0.09	-0.731	-0.097	0.202	0.258	0.986501	0.005182	0.740466	0.636712	0.463575
SCO3485	LacI-family transcriptional regulator		Regulators and Sigma Factors		-0.063	-0.35	-0.774	-0.104	0.075	0.999071	0.252448	0.00893	0.861806	0.915701
SCO3487	Hydrolase		Unknown or Hypothetical function	5	0.419	-0.469	-0.063	0.064	0.789	0.300667	0.104737	0.8551	0.926184	0.007067
SCO3488	Transposase remnant		Unknown or Hypothetical function		-0.217	-0.589	-0.885	-0.17	0.117	0.771327	0.034695	0.002644	0.733754	0.84269
SCO3499	Integral membrane protein		Membrane protein		-0.025	-0.582	-0.359	0.098	-0.022	0.999071	0.009439	0.100055	0.82486	0.970966
SCO3508	Maturase-related protein		Unknown or Hypothetical function		-0.284	-0.472	-1.114	-0.23	-0.283	0.663163	0.128764	0.000697	0.64865	0.499203
SCO3509	Conserved hypothetical protein		Unknown or Hypothetical function		-0.099	-0.363	-1.268	-0.357	-0.239	0.999071	0.376848	0.00149	0.543479	0.708783
SCO3521	Integral membrane protein		Membrane protein		0.063	-0.049	0.015	-0.025	-0.417	0.964824	0.798656	0.937212	0.948405	0.006543
SCO3524	Hypothetical protein		Unknown or Hypothetical function		0.001	-0.624	-0.098	0.114	-0.112	0.99992	0.001363	0.632829	0.740014	0.738741
SCO3534	Large ATP-binding protein		Unknown or Hypothetical function		-0.168	-0.504	-0.647	0.113	-0.056	0.794312	0.025842	0.005752	0.797354	0.918354
SCO3540	Proteinase ( secreted protein)	slpD	Secreted protein	3	1.104	0.875	0.112	0.184	-0.17	0.000425	0.001808	0.714961	0.699322	0.718906
SCO3547	Pyrophosphate synthase	hppA	Miscelaneous	2	0.153	1.527	0.388	0.213	0.233	0.85338	0	0.086384	0.564162	0.456574
SCO3560	ATP-binding protein		Unknown or Hypothetical function	2	0.433	1.141	0.452	0.273	-0.037	0.056961	1e-06	0.019112	0.314289	0.944588
SCO3561	Secreted protein		Secreted protein	2	0.42	2.221	0.072	0.15	0.281	0.745609	6.5e-05	0.909305	0.895514	0.766391
SCO3562	Integral membrane transport protein		Membrane protein	5	0.994	1.892	1.231	1.009	0.127	0.009314	3e-06	0.000895	0.008655	0.866946
SCO3563	Acetyl-coenzyme A synthetase	acsA	Miscelaneous	3	0.281	0.674	0.136	-0.175	0.096	0.21376	0.000181	0.439276	0.506409	0.755009
SCO3573	Conserved hypothetical protein		Unknown or Hypothetical function		-0.338	-0.507	-0.231	-0.338	-0.147	0.032425	0.000427	0.085191	0.032378	0.41511
SCO3574	Epoxide hydrolase		Unknown or Hypothetical function	8	-0.134	-0.49	-0.344	-0.3	-0.522	0.681403	0.001193	0.018741	0.085731	0.000807
SCO3583	Integral membrane regulator		Regulators and Sigma Factors	2	0.359	2.278	1.185	0.625	0.164	0.704834	2e-06	0.005425	0.261026	0.852288
SCO3603	Na(+)/H(+) antiporter		Unknown or Hypothetical function		0.07	0.995	0.7	0.171	0.139	0.999071	0.003513	0.033591	0.791152	0.846641
SCO3607	Secreted protein		Secreted protein		-1.057	-0.238	-0.525	-0.051	0.605	0.002266	0.499105	0.081319	0.949102	0.063854
SCO3608	Hypothetical protein		Unknown or Hypothetical function	8	-0.935	-0.553	-0.911	-0.36	0.252	0.001814	0.038758	0.001473	0.34127	0.497124
SCO3609	Membrane protein		Membrane protein	8	-0.259	-0.111	-0.268	-0.086	-0.103	0.017725	0.286057	0.007658	0.581611	0.416208
SCO3622	Aminotransferase		Coenzymes Biosynthesis		-0.019	-0.353	-0.87	-0.953	-1.779	0.999071	0.094057	0.000165	7.8e-05	0
SCO3623	Transcriptional regulator		Regulators and Sigma Factors	8	0.268	-0.261	0.068	-0.085	-0.836	0.573738	0.344653	0.817987	0.874691	0.001621
SCO3626	RNA polymerase sigma factor		Regulators and Sigma Factors	1	0.678	0.449	1.16	0.646	0.844	0.025873	0.100847	0.000117	0.035052	0.002543
SCO3635	Hypothetical protein		Unknown or Hypothetical function		-0.288	-0.321	-1.189	0.102	-0.115	0.856301	0.528523	0.008723	0.923489	0.915161
SCO3650	Orotate phosphoribosyltransferase	pyrE	Purine-Pyrimidine Metabolism		0.06	-0.105	-0.084	-0.016	0.373	0.945346	0.464064	0.530386	0.960962	0.00454
SCO3653	Two-component system regulator		TCS and ABC transporters		-0.257	-0.633	-0.404	-0.137	-0.209	0.573651	0.009077	0.087257	0.760015	0.552533
SCO3655	Spermidine synthase		Amino acid Metabolism		0.195	0.118	0.018	-0.032	-0.514	0.394271	0.483606	0.922386	0.929785	0.001015
SCO3656	Conserved hypothetical protein		Unknown or Hypothetical function	2	0.371	0.8	-0.334	-0.275	-1.516	0.609565	0.028713	0.370983	0.653115	0.000148
SCO3662	Hypothetical protein SCH44.02c		Unknown or Hypothetical function		-1.392	0.28	0.589	-0.332	-0.217	0.008233	0.616004	0.205859	0.676833	0.818541
SCO3675	Conserved secreted protein		Secreted protein		0.003	-0.109	0.421	0.481	0.964	0.99951	0.622201	0.022381	0.023113	9e-06
SCO3682	Delta fatty acid desaturase		Miscelaneous		0.119	0.462	0.299	0.833	0.204	0.835008	0.007355	0.072671	3.8e-05	0.333616
SCO3684	Hypothetical protein		Unknown or Hypothetical function		-0.223	-0.243	-0.799	0.055	-0.248	0.68498	0.372129	0.00233	0.927904	0.456574
SCO3687	Conserved hypothetical protein		Unknown or Hypothetical function	1	0.16	0.511	1.738	1.523	1.271	0.916926	0.088269	2e-06	1.6e-05	9.6e-05
SCO3688	Conserved hypothetical protein		Unknown or Hypothetical function		0.046	0.805	1.492	1.608	1.471	0.999071	0.000524	0	0	0
SCO3691	Regulatory protein		Regulators and Sigma Factors	1	0.238	-0.033	0.388	0.885	0.714	0.559799	0.914269	0.070715	0.000421	0.001941
SCO3692	Anti-sigma factor antagonist		Regulators and Sigma Factors		0.073	0.128	0.462	0.765	0.039	0.974729	0.546494	0.012592	0.00026	0.933534
SCO3704	Substrate-binding transport protein	modA	TCS and ABC transporters	4	-0.063	2.708	0.822	-0.101	0.031	0.999071	9.4e-05	0.196923	0.952419	0.985916
SCO3705	ABC transporter membrane subunit	modB	TCS and ABC transporters	4	-0.157	1.997	0.413	-0.244	-0.154	0.98612	5.5e-05	0.374356	0.77648	0.880344
SCO3706	ABC transporter ATP-binding subunit	modC	TCS and ABC transporters	4	0.119	2.051	0.656	0.14	-0.026	0.999071	8.7e-05	0.169711	0.898279	0.984222
SCO3709	ECF sigma factor		Regulators and Sigma Factors	8	-0.167	-0.33	-0.727	-0.337	-0.051	0.730869	0.105341	0.000772	0.18928	0.916734
SCO3712	Hydrolase		Unknown or Hypothetical function		0.015	-0.582	-0.026	0.313	1.499	0.999071	0.203761	0.962709	0.672748	0.001198
SCO3740	Histidine kinase		Unknown or Hypothetical function		-0.183	-0.498	-0.331	-0.097	-0.219	0.531945	0.002757	0.038486	0.746271	0.258552
SCO3763	Conserved hypothetical protein		Unknown or Hypothetical function	2	0.189	0.807	0.154	0.065	-0.368	0.845543	0.004356	0.607213	0.923489	0.266445
SCO3766	Conserved hypothetical protein		Unknown or Hypothetical function		0.127	0.061	0.018	-0.09	0.546	0.76274	0.765122	0.927909	0.761094	0.001198
SCO3775	Hypothetical protein SCH63.22c		Unknown or Hypothetical function	1	0.474	0.297	1.144	1.138	0.783	0.213235	0.340677	0.000277	0.000441	0.007736
SCO3777	Peptidase		Unknown or Hypothetical function	2	0.14	0.646	1.467	0.839	0.724	0.88399	0.005335	1e-06	0.001214	0.002596
SCO3779	Nucleoside hydrolase		Unknown or Hypothetical function	5	0.089	-0.436	-0.214	-0.053	0.133	0.90646	0.00589	0.165846	0.874513	0.569267
SCO3786	Integral membrane protein		Membrane protein		0.055	2.486	2.815	1.517	0.879	0.999071	0	0	6.2e-05	0.008701
SCO3787	Integral membrane protein		Membrane protein		0.325	0.428	1.015	0.06	0.202	0.45366	0.112505	0.000462	0.925961	0.623283
SCO3790	Predicted phosphatase, PHO regulon		Nitrogen and Phosphate Control		-0.089	0.109	0.389	0.42	1.573	0.999071	0.845316	0.362179	0.519793	0.000465
SCO3791	Hypothetical protein SCH63.38		Unknown or Hypothetical function		0.253	0.498	0.431	0.499	1.027	0.766582	0.130082	0.171731	0.24771	0.002145
SCO3796	Conserved hypothetical protein		Unknown or Hypothetical function		0.41	0.705	0.647	0.489	0.57	0.018216	3.3e-05	0.000169	0.004795	0.00055
SCO3800	Acyl-CoA dehydrogenase		Miscelaneous	4	0.465	1.551	0.604	0.865	0.498	0.37755	3.8e-05	0.070869	0.026713	0.203843
SCO3805	Hypothetical protein		Unknown or Hypothetical function	8	-0.068	0.031	-0.894	-0.37	-0.431	0.999071	0.938737	0.002769	0.358643	0.173903
SCO3814	DNA-binding protein		Unknown or Hypothetical function	9	2.288	2.359	0.611	1.173	0.494	9.1e-05	2.3e-05	0.215677	0.040097	0.464533
SCO3815	Dihydrolipoamide acyltransferase component	bkdC1	Miscelaneous		-0.406	-0.823	-0.115	0.102	0.058	0.145775	0.000345	0.62659	0.815	0.913694
SCO3816	Branched-chain alpha keto acid DH, E1 beta subunit	bkdB1	Miscelaneous		-0.536	-0.595	-0.126	-0.036	0.179	0.020409	0.004052	0.56442	0.94611	0.543987
SCO3842	Dioxygenase		Unknown or Hypothetical function		0.148	0.606	0.073	-0.013	0.097	0.773795	0.001928	0.734409	0.978726	0.791479
SCO3843	Hypothetical protein		Unknown or Hypothetical function		0.393	0.911	0.532	0.465	0.509	0.393969	0.002572	0.066468	0.245701	0.115102
SCO3845	Protein phosphatase		Unknown or Hypothetical function		0.441	0.456	0.55	0.624	0.549	0.001574	0.000408	8.6e-05	2.3e-05	6.9e-05
SCO3857	Regulatory protein		Regulators and Sigma Factors	1	0.13	1.202	0.821	0.511	0.783	0.86414	1e-06	0.000249	0.026237	0.000323
SCO3860	Serine/threonine protein kinase	pk15	DNA repair and Recombination	5	-0.246	-0.286	-0.007	-0.205	0.14	0.008702	0.000982	0.944104	0.032678	0.128376
SCO3863	Secreted protein		Secreted protein	3	2.83	2.657	0.315	0.115	0.912	7.3e-05	5.3e-05	0.62786	0.939502	0.17916
SCO3868	Hypothetical protein SCH18.05		Unknown or Hypothetical function	8	-0.435	-0.332	-0.533	0.014	0.331	0.009554	0.027479	0.00103	0.972011	0.034398
SCO3869	WD-40 repeat protein	wdpA	Unknown or Hypothetical function	5	-0.437	-0.726	-0.518	-0.355	-0.168	0.061013	0.000445	0.01067	0.155901	0.560696
SCO3905	Membrane protein		Membrane protein	2	0.186	2.02	0.975	-0.045	-0.359	0.956449	1.9e-05	0.019907	0.967556	0.558302
SCO3918	Hypothetical protein		Unknown or Hypothetical function		-0.099	-0.012	-0.189	-0.531	-1.307	0.999071	0.980368	0.623912	0.282525	0.00062
SCO3925	IclR-type transcriptional regulator of ssgA	ssgR	Structure and Morphology	2	0.594	1.519	0.329	-0.152	-0.429	0.158779	3e-05	0.322446	0.815446	0.270532
SCO3926	Sporulation factor	ssgA	Structure and Morphology	2	0.785	2.219	1.472	0.728	-0.671	0.126759	4e-06	0.000964	0.16355	0.13939
SCO3927	Membrane protein		Membrane protein	7	-0.172	-0.473	-0.257	-0.026	-0.004	0.392725	0.000449	0.04162	0.934841	0.992282
SCO3933	Regulatory protein		Regulators and Sigma Factors		0.03	-0.067	0.055	0.403	1.537	0.999071	0.90204	0.910585	0.515031	0.000299
SCO3935	Hypothetical protein SCD78.02		Unknown or Hypothetical function		0.193	0.128	0.604	0.904	2.257	0.975232	0.846203	0.21469	0.138038	4.5e-05
SCO3971	Conserved hypothetical protein		Unknown or Hypothetical function		0.456	0.482	0.395	0.246	0.081	0.008215	0.001989	0.011165	0.221691	0.779577
SCO3972	Conserved hypothetical protein		Unknown or Hypothetical function		-0.083	0.172	0.342	0.599	0.149	0.96958	0.445823	0.077239	0.007581	0.634889
SCO3975	Regulator		Regulators and Sigma Factors		0.036	0.498	-0.145	-0.509	-1.493	0.999071	0.135662	0.682542	0.242616	4.3e-05
SCO3988	Hypothetical protein		Unknown or Hypothetical function		-0.126	-0.228	-1.773	-0.296	-0.281	0.999071	0.75268	0.003508	0.787385	0.804113
SCO3989	Ribonuclease inhibitor		Unknown or Hypothetical function		-0.225	-1.114	-0.183	-0.228	0.505	0.859102	0.001619	0.623291	0.704466	0.199197
SCO3997	Integrase		Unknown or Hypothetical function		-0.125	-0.434	-0.708	0.018	0.078	0.933845	0.082974	0.005765	0.977878	0.891613
SCO3999	Lipoprotein		Unknown or Hypothetical function		-0.607	-0.813	-0.274	0.58	1.363	0.088278	0.006334	0.36325	0.102266	4.2e-05
SCO4001	Hypothetical protein 2SC10A7.05c		Unknown or Hypothetical function	4	0.21	-0.067	0.753	1.26	0.405	0.910676	0.897005	0.041225	0.002975	0.410058
SCO4008	TetR family regulatory protein		Regulators and Sigma Factors	4	0.037	-0.032	0.55	0.145	0.27	0.999071	0.904984	0.006803	0.659088	0.234489
SCO4010	Secreted protein, possible pseudogene		Secreted protein		0.77	0.807	0.396	0.563	0.23	0.025923	0.008152	0.188424	0.134068	0.628709
SCO4027	Anti sigma factor antagonist		Regulators and Sigma Factors	1	1.827	1.758	2.644	3.001	2.697	8e-06	5e-06	0	0	0
SCO4028	Hypothetical protein		Unknown or Hypothetical function	1	1.757	1.367	1.544	1.785	1.598	1e-06	1e-05	3e-06	1e-06	2e-06
SCO4029	Hypothetical protein		Unknown or Hypothetical function	5	0.486	0.097	0.329	0.371	0.481	0.012361	0.638559	0.051137	0.06737	0.007324
SCO4033	Membrane protein		Membrane protein		-0.239	-0.661	-0.078	-0.316	-0.135	0.603338	0.005021	0.76922	0.340149	0.748217
SCO4034	RNA polymerase sigma factor	sigN	Regulators and Sigma Factors	2	-0.097	0.94	0.34	-0.081	-0.872	0.96444	0.000118	0.12835	0.863864	0.000378
SCO4035	RNA polymerase sigma factor	sigF	Regulators and Sigma Factors		0.373	0.74	-0.049	-0.181	-0.407	0.393881	0.008904	0.8875	0.717302	0.206223
SCO4055	Alcohol dehydrogenase		Miscelaneous		0.113	2.936	2.629	1.235	1.201	0.999071	1e-06	9e-06	0.02898	0.01913
SCO4057	Transport integral membrane protein		Membrane protein	2	1.556	3.817	1.054	0.334	0.298	0.013587	0	0.053797	0.744487	0.777628
SCO4076	LSR2-like protein		Unknown or Hypothetical function		0.183	0.721	0.293	0.209	0.269	0.815778	0.004909	0.246911	0.615176	0.41946
SCO4080	Conserved hypothetical protein SCD25.16c		Unknown or Hypothetical function	3	1.124	2.11	-0.081	0.172	-0.725	0.242449	0.003137	0.927528	0.918955	0.438607
SCO4092	ATP-dependent helicase		DNA repair and Recombination	5	-0.241	-0.346	-0.112	0.016	0.082	0.096471	0.004151	0.3558	0.960062	0.673848
SCO4096	ATP-dependent RNA helicase		DNA repair and Recombination	3	0.018	0.989	-0.121	0.361	-0.313	0.999071	0.001802	0.729529	0.438116	0.454036
SCO4097	Possible amino acid/metabolite permease		Unknown or Hypothetical function		0.15	0.077	-0.116	-0.021	-0.452	0.627964	0.678916	0.465399	0.958424	0.004423
SCO4103	Peptidase		Amino acid Metabolism		0.087	0.149	0.657	0.353	0.012	0.974729	0.562078	0.004262	0.222678	0.984146
SCO4108	Probable peptidase		Unknown or Hypothetical function		-0.411	0.993	0.295	0.177	-0.496	0.509377	0.005972	0.427614	0.800163	0.233706
SCO4109	Oxidoreductase		Miscelaneous	6	-0.438	0.197	-0.245	-0.327	-0.859	0.152152	0.471153	0.312858	0.337745	0.000768
SCO4117	Membrane protein		Membrane protein	8	0.127	-0.073	-0.541	0.101	-0.372	0.749662	0.7034	0.001312	0.714607	0.020862
SCO4119	NADH dehydrogenase		Miscelaneous		0.477	0.569	0.373	0.268	-0.053	0.005166	0.000377	0.015177	0.168407	0.879349
SCO4125	Acetyltransferase		Unknown or Hypothetical function	8	-0.243	-0.148	-1.033	-0.376	-0.139	0.704834	0.652489	0.00062	0.337043	0.793722
SCO4134	Lipoprotein		Miscelaneous		0.453	0.463	0.267	0.203	0.304	0.015487	0.005675	0.098888	0.406171	0.087376
SCO4152	Secreted 5'-nucleotidase		Purine-Pyrimidine Metabolism		0.182	0.013	0.874	0.883	1.612	0.975256	0.984021	0.054544	0.121226	0.001054
SCO4156	Two-component systen response regulator		TCS and ABC transporters		0.213	0.107	0.309	0.337	0.418	0.308264	0.523216	0.031118	0.044312	0.005625
SCO4162	Integral membrane protein		Membrane protein		0.228	0.236	0.445	0.358	0.245	0.214075	0.092521	0.002311	0.021736	0.096297
SCO4163	Secreted protein		Secreted protein		0.275	0.33	0.246	0.443	1.031	0.720314	0.34271	0.455304	0.319056	0.001973
SCO4174	Integral membrane protein		Membrane protein		-0.512	-0.981	-1.087	-0.861	-0.585	0.315553	0.005755	0.003508	0.032902	0.131262
SCO4209	Phosphoglycerate mutase	gpm1	Unknown or Hypothetical function	7	0.145	-0.439	-0.167	0.262	0.591	0.771327	0.0175	0.376757	0.310722	0.002184
SCO4213	Hypothetical protein		Unknown or Hypothetical function		-0.075	-0.041	-0.632	-0.849	-1.446	0.999071	0.943841	0.108517	0.074249	0.000744
SCO4215	GntR-family regulatory protein		Regulators and Sigma Factors	8	-0.212	-0.354	-0.558	-0.184	0.107	0.484452	0.047765	0.003062	0.506409	0.731183
SCO4218	Small hydrophilic protein		Unknown or Hypothetical function	2	-0.148	1.641	0.53	0.161	-0.044	0.99205	0.000726	0.257726	0.872088	0.972637
SCO4219	Hydrolase (dienelactone hydrolase family)		Unknown or Hypothetical function		-0.03	0.897	0.912	0.035	0.111	0.999071	0.002214	0.00279	0.964487	0.860096
SCO4224	Hypothetical protein		Unknown or Hypothetical function		-0.132	-0.726	0.1	-0.01	0.057	0.92939	0.004962	0.726045	0.988433	0.930579
SCO4225	Integral membrane protein		Membrane protein		-0.915	-1.446	-0.215	-0.19	-0.089	0.222417	0.009642	0.731602	0.872275	0.953585
SCO4237	Integral membrane protein		Membrane protein		0.425	1.225	0.183	0.236	-0.346	0.647227	0.005733	0.708195	0.777104	0.605935
SCO4238	Guanyltransferase		Unknown or Hypothetical function	3	0.528	0.97	-0.057	-0.037	-0.416	0.089844	0.000329	0.854578	0.956408	0.144614
SCO4239	Small membrane protein		Membrane protein	3	0.805	1.629	0.472	0.722	-1.065	0.115198	0.000201	0.252662	0.17183	0.012858
SCO4242	Membrane protein		Membrane protein	7	-1.514	-1.835	-0.449	0.008	0.188	1e-06	0	0.052959	0.990051	0.606195
SCO4244	Hypothetical protein SCD8A.17c		Unknown or Hypothetical function	7	-1.856	-1.714	-0.587	-0.219	0.194	0	0	0.007992	0.509218	0.518675
SCO4245	Conserved hypothetical protein SCD8A.18c		Unknown or Hypothetical function		-2.292	-1.802	-0.702	-0.346	0.362	6e-06	5e-05	0.076622	0.603005	0.532223
SCO4246	Hypothetical protein SCD8A.19c		Unknown or Hypothetical function	7	-2.242	-1.793	-0.663	-0.326	0.256	0	4e-06	0.040498	0.526687	0.614712
SCO4247	Hypothetical protein SCD8A.20c		Unknown or Hypothetical function		-2.553	-2.066	-0.678	-0.455	0.478	4.9e-05	0.000216	0.197047	0.592047	0.518087
SCO4248	Hypothetical protein SCD8A.21c		Unknown or Hypothetical function	7	-2.417	-1.879	-0.587	-0.332	0.344	2e-06	2e-05	0.127893	0.604938	0.54343
SCO4251	Secreted protein		Secreted protein	7	-2.806	-2.174	-0.557	-0.285	0.128	0	0	0.098045	0.614142	0.867514
SCO4252	Hypothetical protein SCD8A.25c		Unknown or Hypothetical function	7	-2.778	-1.903	-0.648	-0.533	0.402	7e-06	0.000287	0.189501	0.488864	0.59173
SCO4253	Conserved hypothetical protein SCD8A.26c		Unknown or Hypothetical function	7	-2.263	-1.931	-0.409	-0.141	0.328	0	0	0.120447	0.783381	0.313112
SCO4254	Hypothetical protein		Unknown or Hypothetical function	5	-1.353	-0.471	-0.458	0.06	-0.064	0.000175	0.144508	0.134801	0.938689	0.938203
SCO4255	Hypothetical protein SCD8A.28		Unknown or Hypothetical function	7	-2.276	-1.874	-0.38	-0.157	0.779	0	0	0.18782	0.775193	0.009861
SCO4256	Hydrolytic protein		Unknown or Hypothetical function	7	-2.418	-1.816	-0.866	-0.712	0.158	0.000107	0.000947	0.096389	0.34826	0.900952
SCO4257	Hydrolytic protein		Unknown or Hypothetical function	7	-2.086	-2.019	-0.891	-0.501	0.01	0	0	0.000775	0.083428	0.989714
SCO4258	Hydrolytic protein		Unknown or Hypothetical function	7	-2.144	-1.858	-0.54	-0.369	0.244	0	0	0.056277	0.382673	0.569084
SCO4259	AAA family ATPase		Unknown or Hypothetical function	7	-0.758	-1.046	-0.412	-0.151	0.344	0.000168	1e-06	0.017174	0.588356	0.059259
SCO4260	Hypothetical protein		Unknown or Hypothetical function		-1.624	-1.422	-0.576	-0.085	0.336	1e-06	2e-06	0.020969	0.874513	0.256686
SCO4261	Response regulator		Regulators and Sigma Factors	7	-2.149	-1.537	-0.23	-0.112	0.325	0	6e-06	0.452636	0.853946	0.38951
SCO4263	LAL-family transcriptional regulator		Regulators and Sigma Factors	7	-0.409	-1.007	-0.007	0.12	0.376	0.374736	0.001134	0.985818	0.844051	0.29953
SCO4265	Transport integral membrane protein		Membrane protein	6	-2.885	0.385	-0.014	-1.01	-0.846	9.1e-05	0.603509	0.986234	0.223333	0.249722
SCO4266	Oxidoreductase		Unknown or Hypothetical function	6	-5.397	-1.308	-2.319	-2.652	-1.474	6.5e-05	0.285682	0.037665	0.044011	0.277536
SCO4280	Reductase		Unknown or Hypothetical function		-1.267	-0.437	-0.235	-1.444	-0.891	0.010565	0.36995	0.622051	0.00371	0.055585
SCO4285	Sugar kinase		Miscelaneous	1	-0.069	0.218	0.598	0.382	-0.076	0.946738	0.151351	0.000241	0.021736	0.785049
SCO4286	Solute-binding protein		Secreted protein		-0.476	-0.702	0.039	0.258	0.402	0.123616	0.004962	0.898195	0.500504	0.143129
SCO4289	Secreted protein		Secreted protein	5	0.761	-0.048	0.601	0.87	1.533	0.059466	0.920983	0.073038	0.026237	6.6e-05
SCO4290	Possible trehalose-phosphate synthase		Miscelaneous	8	0.035	-0.219	-0.248	-0.361	-0.561	0.999071	0.210656	0.131035	0.065659	0.00141
SCO4320	Membrane protein		Membrane protein		0.418	1.294	0.253	-0.398	-0.953	0.663163	0.004852	0.595254	0.578358	0.040946
SCO4332	Integral membrane ATPase		Membrane protein	7	-0.69	-0.175	-0.423	-0.203	-0.43	0.00506	0.487076	0.048747	0.562196	0.065206
SCO4334	Integral membrane protein		Membrane protein	9	0.23	0.332	0.173	0.124	-0.368	0.198428	0.014447	0.197735	0.56682	0.008821
SCO4335	Hypothetical protein SCD12A.18c		Unknown or Hypothetical function	3	0.567	1.792	-0.486	-0.347	-1.051	0.728998	0.00767	0.487547	0.786779	0.159751
SCO4357	Integral membrane protein		Membrane protein		-0.135	-0.318	-0.19	0.16	-0.185	0.510436	0.007414	0.10146	0.342358	0.161591
SCO4358	TetR family transcriptional regulatory protein		Regulators and Sigma Factors		-0.112	-0.254	-0.488	-0.364	-0.274	0.881706	0.18019	0.008956	0.091023	0.180147
SCO4359	ABC transport system ATP-binding protein		TCS and ABC transporters		-0.012	0.798	0.524	0.755	0.467	0.999071	0.003727	0.047834	0.01411	0.114136
SCO4366	Phosphoserine aminotransferase		Amino acid Metabolism	5	-0.03	-0.734	-0.061	-0.488	0.134	0.999071	0.003078	0.834416	0.094483	0.766391
SCO4372	Hypothetical protein SCD10.04c		Unknown or Hypothetical function	8	0.207	-0.264	-0.095	0.105	-0.691	0.549571	0.180122	0.641189	0.766493	0.000637
SCO4373	Mut-like protein		Unknown or Hypothetical function		-0.461	-0.27	-0.278	-0.066	-0.468	0.00315	0.054751	0.041151	0.810504	0.001427
SCO4378	Conserved hypothetical protein		Unknown or Hypothetical function		-0.339	-0.557	-0.135	-0.305	-0.209	0.243608	0.009102	0.550627	0.305364	0.472316
SCO4382	Acyl CoA dehydrogenase		Miscelaneous		-0.056	-0.465	-0.038	0.096	-0.012	0.990001	0.006952	0.857054	0.765579	0.980835
SCO4386	Hypothetical protein SCD10.18		Unknown or Hypothetical function		-0.052	-0.266	-0.404	-0.689	-0.16	0.999071	0.277617	0.070045	0.007493	0.667406
SCO4389	Acetyltransferase		Miscelaneous		-0.138	-0.032	-0.563	0.009	-0.026	0.815778	0.902819	0.005036	0.987412	0.95813
SCO4391	Conserved hypothetical protein		Unknown or Hypothetical function		0.312	0.297	0.546	0.12	0.057	0.222538	0.133859	0.005484	0.723283	0.89925
SCO4393	Conserved hypothetical protein		Unknown or Hypothetical function	2	0.237	0.099	0.403	0.243	-0.291	0.168373	0.5206	0.004202	0.142234	0.036195
SCO4397	ABC transport system ATP-binding protein		TCS and ABC transporters		0.025	-0.281	-0.56	-0.165	-0.04	0.999071	0.197694	0.009154	0.633935	0.945124
SCO4398	Conserved hypothetical protein		Unknown or Hypothetical function	3	0.039	0.197	-0.685	0.002	-0.388	0.999071	0.456738	0.005118	0.997454	0.130214
SCO4399	Conserved hypothetical protein		Unknown or Hypothetical function	6	-0.79	0.256	-0.998	-1.074	-2.18	0.012464	0.42444	0.001049	0.000767	0
SCO4403	Formyltetrahydrofolate deformylase (fragment)		Miscelaneous	5	-0.247	-0.607	0.043	-0.092	0.262	0.244132	0.000222	0.811872	0.744487	0.122172
SCO4412	Regulatory protein		Regulators and Sigma Factors	9	0.349	0.557	0.272	0.312	-1.061	0.579037	0.100042	0.427766	0.551519	0.002189
SCO4419	Conserved hypothetical protein		Unknown or Hypothetical function	2	0.016	0.955	0.034	-0.261	-0.625	0.999071	0.000144	0.905896	0.468707	0.010492
SCO4421	TetR-family transcriptional regulator		Regulators and Sigma Factors	2	0.361	1.479	0.524	0.407	0.46	0.500811	2e-05	0.083498	0.359477	0.191529
SCO4422	Hydrolase	kbpA	Unknown or Hypothetical function	3	0.595	1.061	0.561	0.299	0.14	0.00255	1e-06	0.002637	0.18928	0.599162
SCO4425	Sigma-like protein	afsS	Regulators and Sigma Factors	7	-1.435	-0.028	-0.521	0.025	1.704	0.054304	0.975379	0.430957	0.988611	0.009861
SCO4428	Secreted protein		Secreted protein		0.629	0.609	0.416	0.475	0.721	0.02571	0.013989	0.085077	0.114805	0.00504
SCO4429	Conserved hypothetical protein SCD6.07		Unknown or Hypothetical function	7	0.057	-0.336	-0.109	0.016	0.108	0.775386	3.5e-05	0.13082	0.928044	0.196747
SCO4430	Secreted protein		Secreted protein		-0.303	-0.937	-0.593	-0.465	0.148	0.71767	0.008018	0.081687	0.350141	0.840358
SCO4434	LysR-family transcriptional regulator		Regulators and Sigma Factors		-0.187	-0.273	-0.188	-0.088	-0.097	0.112836	0.004706	0.043667	0.56393	0.449498
SCO4440	Hypothetical protein SCD6.18		Unknown or Hypothetical function	2	0.573	2.511	0.534	-0.273	-0.344	0.427191	2e-06	0.233203	0.735902	0.6235
SCO4451	Export protein		Unknown or Hypothetical function		0.061	0.485	0.666	0.07	-0.029	0.999071	0.026764	0.003759	0.883424	0.959142
SCO4452	RNA polymerase sigma factor		Regulators and Sigma Factors		-0.079	-0.022	-0.293	-0.113	-0.049	0.775444	0.871565	0.005834	0.469531	0.805099
SCO4456	Membrane-associated oxidoreductase		Membrane protein	5	0	-0.545	-0.095	-0.124	0.013	0.99992	0.001074	0.584216	0.645038	0.976997
SCO4471	Secreted protein		Secreted protein	7	-0.502	-0.936	-0.031	0.382	1.647	0.487874	0.027901	0.954217	0.5721	0.00031
SCO4476	Conserved hypothetical protein		Unknown or Hypothetical function	3	0.999	1.981	1.105	0.782	0.175	0.003328	0	0.000827	0.02391	0.750141
SCO4493	AsnC-family transcriptional regulator		Regulators and Sigma Factors	9	0.44	0.218	0.511	0.717	1.02	0.173003	0.437877	0.035936	0.010626	0.000176
SCO4498	Proton transport protein		Unknown or Hypothetical function	9	0.501	1.229	0.558	0.456	-0.35	0.53887	0.006866	0.215663	0.517743	0.615724
SCO4508	Cell division-related protein		Unknown or Hypothetical function	5	0.029	-0.48	-0.093	0.305	0.488	0.999071	0.004458	0.605369	0.144248	0.004978
SCO4512	Hypothetical protein SCD35.19c		Unknown or Hypothetical function		-0.372	-0.669	-0.344	-0.357	0.123	0.267247	0.0058	0.146962	0.284141	0.790948
SCO4518	Integral membrane protein		Membrane protein		0.35	0.384	0.77	0.484	0.303	0.353579	0.137552	0.00358	0.111382	0.323103
SCO4519	Integral membrane protein		Membrane protein		0.501	0.908	0.94	0.486	0.293	0.058152	0.000132	0.000161	0.062918	0.266022
SCO4529	Integral membrane protein		Membrane protein		0.168	0.048	0.434	0.542	0.607	0.761645	0.868744	0.03534	0.023722	0.005527
SCO4544	Hypothetical protein		Unknown or Hypothetical function	3	0.797	1.427	0.164	0.138	-0.538	0.053959	0.000149	0.67036	0.846893	0.176114
SCO4545	Conserved hypothetical protein		Unknown or Hypothetical function	3	0.782	1.578	0.431	0.2	-0.202	0.081082	8.8e-05	0.246922	0.77755	0.770634
SCO4562	NuoA, NADH dehydrogenase subunit	nuoA	Miscelaneous	2	1.223	3.287	1.54	0.198	-0.697	0.082634	2e-06	0.01029	0.873665	0.334648
SCO4563	NuoB, NADH dehydrogenase subunit	nuoB	Miscelaneous	2	0.788	2.154	1.145	0.294	-0.39	0.108262	4e-06	0.005998	0.661064	0.473817
SCO4564	NuoC, NADH dehydrogenase subunit	nuoC	Miscelaneous	2	1.042	2.557	1.365	0.25	-0.439	0.022169	0	0.001532	0.728817	0.396571
SCO4565	NuoD, NADH dehydrogenase subunit	nuoD	Miscelaneous	2	1.217	2.762	1.331	0.062	-0.392	0.013772	1e-06	0.004037	0.956987	0.531069
SCO4566	NuoE, NADH dehydrogenase subunit	nuoE	Miscelaneous	2	0.822	2.589	1.116	0.009	-0.518	0.138714	1e-06	0.012563	0.994564	0.342367
SCO4567	NuoF, NADH dehydrogenase subunit	nuoF	Miscelaneous	2	0.588	2.505	0.732	-0.196	-0.273	0.420388	3e-06	0.101632	0.830643	0.73435
SCO4568	NuoG, NADH dehydrogenase subunit	nuoG	Miscelaneous	2	0.59	1.991	0.935	-0.088	-0.519	0.197665	2e-06	0.008956	0.914111	0.185912
SCO4569	NuoH, NADH dehydrogenase subunit	nuoH	Miscelaneous	2	0.963	2.778	1.325	0.13	-0.719	0.04356	0	0.00249	0.885363	0.107217
SCO4570	NuoI, NADH dehydrogenase subunit	nuoI	Miscelaneous	2	1.074	2.706	1.134	0.401	-0.344	0.013215	0	0.005258	0.504467	0.530191
SCO4571	NuoJ, NADH dehydrogenase subunit	nuoJ	Miscelaneous	2	1.082	2.558	1.168	0.264	-0.351	0.0144	0	0.00464	0.697921	0.529418
SCO4572	NuoK, NADH dehydrogenase subunit	nuoK	Miscelaneous	2	1.459	3.054	1.358	0.475	-0.52	0.002951	0	0.003353	0.480466	0.33659
SCO4573	NuoL, NADH dehydrogenase subunit	nuoL	Miscelaneous	2	0.592	2.019	1.108	0.291	-0.365	0.152948	1e-06	0.001482	0.576246	0.376428
SCO4574	NuoM, NADH dehydrogenase subunit	nuoM	Miscelaneous	2	1.013	2.773	1.201	0.323	-0.557	0.017847	0	0.002724	0.599132	0.19582
SCO4575	NuoN, NADH dehydrogenase subunit	nuoN	Miscelaneous	2	0.46	1.729	0.644	0.18	-0.42	0.222374	1e-06	0.020383	0.716246	0.183124
SCO4581	Conserved hypothetical protein		Unknown or Hypothetical function		0.003	-0.817	-0.123	-0.137	-0.411	0.999564	0.008629	0.721515	0.824029	0.262263
SCO4587	Hypothetical protein		Unknown or Hypothetical function	10	-0.891	-0.142	1.172	0.334	0.477	0.012425	0.719264	0.000715	0.497314	0.184296
SCO4603	NADH dehydrogenase subunit NuoI2	nuoI2	Miscelaneous		0.449	-0.051	0.059	0.055	0.917	0.179715	0.883424	0.848185	0.930849	0.000771
SCO4612	Amino acid transporter		Unknown or Hypothetical function	7	0.015	-0.282	-0.019	0.212	0.778	0.999071	0.213061	0.945944	0.530906	0.000731
SCO4651	Lipoprotein	yjr2	Unknown or Hypothetical function		-0.353	0.061	0.35	0.469	0.853	0.507745	0.886384	0.25313	0.261092	0.007674
SCO4658	Glucosyltransferase		Unknown or Hypothetical function	7	-0.368	-0.721	-0.123	-0.156	0.327	0.169242	0.000791	0.578736	0.652685	0.156481
SCO4672	Secreted protein		Secreted protein		0.022	-0.548	-0.478	-0.143	-0.044	0.999071	0.001858	0.007658	0.614473	0.917754
SCO4676	Hypothetical protein		Unknown or Hypothetical function		0.244	0.257	-0.107	0.153	-0.852	0.709874	0.410652	0.732832	0.770017	0.003395
SCO4677	Regulatory protein		Regulators and Sigma Factors		-0.523	-0.342	-0.316	-0.19	-0.945	0.244722	0.341912	0.34611	0.763914	0.005726
SCO4681	Short chain dehydrogenase		Miscelaneous	2	0.322	1.28	0.53	0.083	0.064	0.187198	0	0.006139	0.821933	0.878797
SCO4682	Tautomerase		Miscelaneous	2	-0.002	1.083	0.446	0.33	0.327	0.999564	9.6e-05	0.076067	0.377804	0.290667
SCO4683	NADP-specific glutamate dehydrogenase	gdhA	Amino acid Metabolism	7	1.174	-0.835	-0.401	-0.297	1.413	0.010208	0.041346	0.330524	0.663398	0.001
SCO4700	Hypothetical protein SCD31.25		Unknown or Hypothetical function	3	0.835	0.512	0.109	0.44	0.189	0.003961	0.046589	0.702618	0.181349	0.641777
SCO4739	Lipoprotein		Unknown or Hypothetical function	10	-0.212	-0.574	0.469	0.775	1.096	0.818105	0.05483	0.10563	0.021736	0.000565
SCO4762	60 kD chaperonin cpn60	groEL1	DNA repair and Recombination	5	-0.218	-0.72	0.493	-0.123	1.08	0.916995	0.0752	0.21338	0.889207	0.008905
SCO4763	Hypothetical protein		Unknown or Hypothetical function	3	0.259	0.505	-0.11	-0.172	-0.427	0.357398	0.00695	0.579269	0.560757	0.027202
SCO4767	Regulatory protein	whiD	Regulators and Sigma Factors		-0.014	1.989	0.352	0.822	1.462	0.99951	0.001363	0.586087	0.338936	0.019448
SCO4769	ECF sigma factor	ECF	Regulators and Sigma Factors		-0.105	0.779	0.279	0.3	-0.21	0.955016	0.001207	0.231919	0.377804	0.526417
SCO4772	Transposase		Unknown or Hypothetical function		-0.381	0.176	-0.637	-0.296	-1.524	0.809163	0.793849	0.219144	0.759591	0.004998
SCO4774	Glycerol phosphate dehydrogenase	f82	Miscelaneous	2	0.188	0.931	0.573	0.332	0.049	0.120767	0	2e-06	0.002385	0.796141
SCO4777	Protein serine/threonine kinase	pkaD	Amino acid Metabolism	7	-0.156	-0.701	-0.432	-0.112	0.415	0.594551	2.8e-05	0.00594	0.654891	0.007549
SCO4787	Aldolase		Unknown or Hypothetical function	5	0.006	-0.45	-0.172	-0.104	0.264	0.999071	0.006606	0.300943	0.721164	0.147839
SCO4788	Ntegral membrane protein		Membrane protein		-0.004	-0.417	-0.504	-0.399	-0.24	0.999071	0.00377	0.001049	0.01306	0.123267
SCO4796	NLP/P60 family secreted protein		Secreted protein	2	-0.012	0.766	0.411	0.265	-0.112	0.999071	0.000427	0.043253	0.382712	0.772654
SCO4798	Peptidase		Unknown or Hypothetical function		0.325	0.724	0.422	0.299	0.095	0.143776	0.000118	0.016603	0.185948	0.772096
SCO4799	Secreted lipase		Secreted protein		0.302	1.087	1.458	0.937	0.008	0.573651	0.000296	1.2e-05	0.003017	0.992277
SCO4808	Succinyl-CoA synthetase beta chain	sucC	Miscelaneous	5	0.115	-0.325	-0.092	0.274	1.103	0.995747	0.46331	0.844514	0.678577	0.006361
SCO4819	Secreted protein		Secreted protein	7	-0.471	-1.147	-0.211	0.034	-0.06	0.296119	0.000488	0.527125	0.967736	0.944508
SCO4820	Serine/threonine protein kinase	pk28	DNA repair and Recombination	7	-0.133	-0.54	-0.367	-0.308	-0.338	0.760372	0.001551	0.025914	0.134263	0.053332
SCO4822	Integral membrane protein		Membrane protein		0.497	0.336	0.543	0.755	1.425	0.179258	0.267471	0.049612	0.019147	1.5e-05
SCO4837	Serine hydroxymethyltransferase	glyA1	Amino acid Metabolism		0.795	0.578	-0.192	-0.397	-0.303	0.000381	0.00348	0.332931	0.086217	0.166635
SCO4843	Integral membrane protein		Membrane protein	9	1.404	1.001	0.652	0.374	0.606	9e-06	0.000213	0.012138	0.29045	0.021495
SCO4853	Hypothetical protein		Unknown or Hypothetical function	3	1.626	1.482	0.023	0.405	-0.033	1.9e-05	2.3e-05	0.953868	0.368399	0.969138
SCO4854	Integral membrane protein		Membrane protein	3	2.168	2.801	0.87	0.788	0.468	0.001529	2.8e-05	0.140188	0.358643	0.610003
SCO4860	Secreted hydrolase		Miscelaneous		0.53	0.537	0.746	0.51	0.583	0.016576	0.006519	0.000522	0.022195	0.004286
SCO4874	Integral membrane protein		Membrane protein		-0.277	-0.549	0.29	0.458	0.865	0.637964	0.055383	0.310938	0.222678	0.003507
SCO4875	Sugar transferase		Miscelaneous	7	0.186	-0.413	-0.064	0.307	1.106	0.931972	0.291334	0.886318	0.604938	0.003545
SCO4876	Sugar translocase		Miscelaneous	7	0.29	-0.462	0.192	0.368	1.217	0.816414	0.280957	0.659345	0.563151	0.00351
SCO4877	Hypothetical protein 2SCK8.03c		Unknown or Hypothetical function	7	0.311	-0.92	-0.22	-0.15	-0.005	0.622401	0.003727	0.50297	0.806268	0.994824
SCO4878	Glycosyltransferase		Unknown or Hypothetical function		-0.013	-1.042	-0.469	-0.281	0.012	0.999071	0.004859	0.1954	0.645116	0.992046
SCO4889	Cytidine deaminase		Purine-Pyrimidine Metabolism	7	0.553	-0.16	0.526	0.646	0.297	0.022939	0.522516	0.015058	0.007581	0.231492
SCO4892	Regulatory protein		Regulators and Sigma Factors	7	-0.267	-0.795	-0.502	-0.554	-0.374	0.492025	0.000702	0.024999	0.032892	0.134517
SCO4899	Conserved hypothetical protein		Unknown or Hypothetical function	4	0.284	0.092	0.796	0.437	0.077	0.482765	0.759121	0.001702	0.138663	0.888537
SCO4900	Conserved hypothetical protein		Unknown or Hypothetical function		-0.067	-0.209	-0.524	-0.288	-0.395	0.976617	0.263305	0.004498	0.212029	0.030176
SCO4901	Adenosine deaminase		Purine-Pyrimidine Metabolism	7	0.003	-1.548	-0.488	-0.012	0.827	0.99992	0.00088	0.279829	0.991774	0.086521
SCO4902	Secreted protein		Secreted protein	3	2.056	2.358	0.501	0.557	0.423	0.000576	4.2e-05	0.34846	0.493298	0.591592
SCO4904	Integral membrane protein		Membrane protein		-0.522	-0.442	-0.148	0.308	0.854	0.127178	0.117684	0.616366	0.457022	0.002828
SCO4908	RNA polymerase sigma factor	sigQ	Regulators and Sigma Factors		-0.122	0.318	0.314	0.481	1.389	0.999071	0.591076	0.554613	0.546637	0.007407
SCO4911	Bifunctional protein	pk29	Miscelaneous		0.169	0.131	0.192	0.144	0.379	0.436589	0.376019	0.14516	0.484797	0.006451
SCO4912	Aldehyde dehydrogenase		Miscelaneous		0.234	-0.875	0.284	0.551	0.757	0.815778	0.007666	0.394558	0.192299	0.024395
SCO4913	Aldehyde dehydrogenase		Miscelaneous	7	0.421	-1.368	0.034	0.6	1.929	0.733476	0.006807	0.958461	0.423084	0.00037
SCO4914	Deoxyribose-phosphate aldolase		Miscelaneous	7	0.221	-1.15	0.265	0.696	1.083	0.85338	0.000882	0.444056	0.077286	0.001975
SCO4916	Phosphomannomutase		Miscelaneous	7	0.562	-0.946	-0.003	0.441	1.123	0.244722	0.007665	0.995238	0.393382	0.002372
SCO4917	Purine nucleoside phosphorylase		Purine-Pyrimidine Metabolism	7	0.366	-1.122	0.05	0.423	0.993	0.524823	0.000829	0.900785	0.363334	0.00341
SCO4923	Conserved hypothetical protein		Structure and Morphology	10	-0.203	-0.397	0.073	-0.171	0.038	0.23156	0.001777	0.584216	0.329739	0.89581
SCO4925	Hypothetical protein SCK13.17c		Unknown or Hypothetical function		0.363	0.094	0.093	0.748	0.878	0.190327	0.718058	0.690198	0.001669	0.000149
SCO4926	Acetyl/propionyl CoA carboxylase, beta subunit	pccB	Miscelaneous		0.029	0.014	-0.144	0.332	0.875	0.999071	0.968469	0.581821	0.337943	0.000768
SCO4928	Adenylate cyclase	cya	Purine-Pyrimidine Metabolism	8	-0.023	0.418	0.023	0.108	0.287	0.999071	0.008515	0.903649	0.691274	0.090639
SCO4947	Nitrate reductase alpha chain NarG3	narG3	Nitrogen and Phosphate Control	7	-0.943	-1.949	-0.611	-0.947	-1.2	0.182252	0.000533	0.257974	0.170919	0.033626
SCO4949	Nitrate reductase delta chain NarJ3	narJ3	Nitrogen and Phosphate Control	7	-1.004	-2.042	-0.942	-1.189	-1.375	0.087485	9.6e-05	0.047073	0.032782	0.006826
SCO4950	Nitrate reductase gamma chain NarI3	narI3	Nitrogen and Phosphate Control	7	-1.639	-2.447	-0.788	-1.352	-1.326	0.027143	0.000334	0.224049	0.079176	0.052629
SCO4955	ATP/GTP-binding protein		Unknown or Hypothetical function	5	-0.581	-1.026	-0.346	-0.053	0.943	0.058407	0.000212	0.18042	0.934612	0.000709
SCO4969	Regulatory protein		Regulators and Sigma Factors		0.052	-0.006	-0.17	-0.072	-0.513	0.974729	0.972472	0.186274	0.76544	0.000257
SCO4971	Dehydrogenase		Purine-Pyrimidine Metabolism		-0.047	0.029	-0.577	-0.56	-1.34	0.999071	0.965579	0.224127	0.431387	0.006826
SCO4972	Dehydrogenase		Purine-Pyrimidine Metabolism		0.2	0.391	-0.734	-0.354	-1.529	0.984095	0.551751	0.189544	0.726479	0.009069
SCO4975	Conserved hypothetical protein		Unknown or Hypothetical function		-0.152	-0.411	-0.135	-0.084	-0.061	0.573346	0.00453	0.353866	0.750367	0.836993
SCO4982	Membrane protein		Membrane protein		0.609	2.656	3.014	2.233	1.798	0.45787	4e-06	1e-06	0.00011	0.000676
SCO4993	Metal ion transport protein		Unknown or Hypothetical function		-0.237	-0.575	-0.377	-0.348	-0.186	0.448889	0.003177	0.044284	0.145358	0.477206
SCO4994	Hypothetical protein 2SCK36.17		Unknown or Hypothetical function		-1.877	-1.176	-0.32	-0.027	0.85	0.00011	0.004976	0.456811	0.980762	0.051265
SCO5024	Oxidoreductase		Unknown or Hypothetical function	8	-0.685	-0.241	-0.972	-0.405	-0.168	0.000582	0.185381	5e-06	0.045244	0.484569
SCO5028	ATP-binding protein		Unknown or Hypothetical function	4	0.094	0.702	-0.186	-0.579	-1.619	0.953934	0.001026	0.38281	0.014032	0
SCO5039	Penicillin-binding protein		Unknown or Hypothetical function		-0.023	0.079	0.278	0.438	1.391	0.999071	0.899458	0.567841	0.544438	0.00351
SCO5046	Hypothetical protein	wblI	Structure and Morphology		0.068	0.391	-0.258	-0.741	-1.258	0.999071	0.125985	0.30223	0.008048	1.3e-05
SCO5064	Bifunctional protein		Unknown or Hypothetical function	5	-0.139	-0.458	-0.295	-0.286	-0.161	0.614612	0.00121	0.029504	0.079826	0.351407
SCO5071	Hydroxylacyl-CoA dehydrogenase	ORFA	Secondary Metabolism	6	-4.397	-0.681	-2.645	-2.573	-1.033	0.002266	0.656986	0.035249	0.091751	0.592168
SCO5074	Dehydratase	ORF3	Secondary Metabolism	6	-4.186	-0.558	-2.398	-2.656	-1.346	0.000576	0.666267	0.02331	0.029295	0.298322
SCO5076	Integral membrane protein	actVA1	Secondary Metabolism	6	-1.777	-0.164	-1.534	-2.43	-1.613	0.053597	0.878904	0.045349	0.006289	0.051643
SCO5082	Transcriptional regulatory protein	actII-1	Secondary Metabolism	6	-2.958	0.14	-1.072	-2.079	-1.062	0.000986	0.898206	0.17768	0.02146	0.25922
SCO5083	Actinorhodin transporter	actII-2	Secondary Metabolism	6	-5.322	-0.168	-2.401	-3.735	-1.629	0.000774	0.930939	0.077051	0.018378	0.348345
SCO5084	Membrane protein	actII-3	Secondary Metabolism	6	-6.581	-0.109	-3.322	-4.439	-1.903	0.000804	0.964379	0.048756	0.024318	0.392198
SCO5085	Actinorhodin cluster activator protein	actII-4	Secondary Metabolism	6	-4.992	-1.014	-1.927	-2.167	-0.889	4e-06	0.267144	0.022871	0.026215	0.43578
SCO5089	Actinorhodin PKS acyl carrier protein	actIORF3	Secondary Metabolism	6	-3.328	-0.904	-2.22	-2.444	-1.12	0.009766	0.491289	0.052201	0.070263	0.489435
SCO5110	Lipoprotein		Unknown or Hypothetical function	2	0.501	1.626	0.694	0.181	-0.064	0.088028	0	0.00627	0.657198	0.915528
SCO5117	Peptide transport peptide-binding protein		Amino acid Metabolism	2	0.889	2.831	1.256	0.1	-0.302	0.131909	1e-06	0.009449	0.931727	0.708285
SCO5118	Peptide transport system integral membrane protein		Amino acid Metabolism	2	0.309	2.172	0.625	0.207	0.174	0.81693	1e-05	0.141582	0.80489	0.851657
SCO5119	Peptide transport system integral membrane protein		Membrane protein		0.088	1.413	0.481	-0.095	-0.168	0.999071	0.002695	0.301316	0.934045	0.870465
SCO5120	Peptide transport system ATP-binding protein		Amino acid Metabolism	2	0.06	1.247	0.24	-0.034	0.077	0.999071	0.000129	0.446846	0.966941	0.917754
SCO5121	Peptide transport system ATP-binding protein		Amino acid Metabolism	2	0.131	1.881	0.065	0.201	-0.41	0.994786	6.5e-05	0.903058	0.815446	0.493011
SCO5128	Membrane protein		Membrane protein		0.324	0.188	0.256	0.408	0.421	0.003252	0.059077	0.011006	0.0003	0.000107
SCO5131	Two-component system sensor kinase		TCS and ABC transporters		-0.161	-0.7	-0.139	0.106	-0.061	0.666528	0.000139	0.434333	0.729617	0.873504
SCO5133	Conserved hypothetical protein		Unknown or Hypothetical function		0.027	0.184	-0.928	-0.225	-0.19	0.999071	0.624927	0.005144	0.674584	0.732443
SCO5137	ATP-binding protein		Unknown or Hypothetical function	3	0.636	1.602	0.175	0.728	-0.829	0.388871	0.001047	0.74497	0.259393	0.10636
SCO5138	Membrane protein		Membrane protein	9	0.38	0.554	0.26	0.292	-0.488	0.104295	0.004151	0.168192	0.261026	0.013606
SCO5144	Acyl CoA isomerase		Miscelaneous		0.214	0.047	0.12	0.31	0.761	0.737064	0.89316	0.668223	0.413075	0.004393
SCO5163	Hypothetical protein SCP8.26c		Unknown or Hypothetical function	6	-1.009	0.237	-0.626	-0.563	-2.827	0.349934	0.794477	0.377728	0.620683	0.000181
SCO5166	Helicase		Unknown or Hypothetical function	3	0.398	1.031	0.364	0.61	-0.245	0.283592	0.000216	0.160366	0.044868	0.504306
SCO5171	Hypothetical protein SCP8.34c		Unknown or Hypothetical function		0.237	1.266	0.77	0.725	0.64	0.908075	0.002898	0.058924	0.175678	0.173207
SCO5173	Conserved hypothetical protein		Unknown or Hypothetical function	7	-0.31	-0.586	-0.428	-0.136	0.029	0.123981	0.000507	0.010026	0.606976	0.947298
SCO5174	Transferase		Unknown or Hypothetical function	2	0.675	1.847	0.347	0.381	-1.553	0.115564	5e-06	0.323849	0.473677	6.2e-05
SCO5175	Integral membrane protein		Membrane protein	2	1.14	2.617	0.749	0.649	-1.305	0.070509	1.3e-05	0.15115	0.404286	0.01737
SCO5176	Reductase		Unknown or Hypothetical function	2	0.825	1.696	0.799	0.993	-1.162	0.097393	0.000112	0.045235	0.033993	0.006231
SCO5177	Hypothetical protein 2SC3B6.01		Unknown or Hypothetical function	2	0.909	2.147	0.463	0.575	-1.023	0.221312	0.000233	0.417429	0.503163	0.083191
SCO5184	ATP-dependent DNA helicase		DNA repair and Recombination		0.016	-0.372	0.071	0.269	0.245	0.999071	0.004777	0.612848	0.082277	0.077651
SCO5207	Hypothetical protein SC7E4.04c		Unknown or Hypothetical function		-0.061	0.186	-0.427	-0.765	-1.082	0.999071	0.586308	0.134416	0.020459	0.000505
SCO5218	Integral membrane protein		Membrane protein		-0.187	0.29	-0.562	-0.515	-1.45	0.976183	0.616073	0.247128	0.495293	0.004341
SCO5219	Lipoprotein		Unknown or Hypothetical function		-0.305	0.13	-0.289	-0.212	-1.066	0.745609	0.785811	0.453609	0.75956	0.00582
SCO5222	Sesquiterpene synthase	cyc1	Unknown or Hypothetical function	6	-0.369	-0.115	0.158	-0.352	-1.067	0.191716	0.657575	0.483653	0.214997	1.7e-05
SCO5223	Cytochrome P450		Unknown or Hypothetical function	6	-0.131	-0.034	0.23	-0.35	-0.899	0.817743	0.894616	0.206099	0.117976	1.9e-05
SCO5229	Permease		Unknown or Hypothetical function	10	-0.028	-0.349	0.147	-0.07	0.687	0.999071	0.032958	0.37742	0.827631	0.000126
SCO5231	GntR-family transcriptional regulator	dasR	Regulators and Sigma Factors		0.168	0.115	0.071	0.147	0.315	0.237928	0.305972	0.521661	0.315421	0.00379
SCO5237	Oxidoreductase		Unknown or Hypothetical function	10	-1.616	-1.308	0.672	-0.274	0.54	0.004401	0.010673	0.181405	0.776136	0.426497
SCO5240	Sporulation transcription factor-like	wblE	Structure and Morphology	2	0.2	0.75	-0.189	-0.368	-0.704	0.706161	0.001351	0.42228	0.222397	0.003096
SCO5243	RNA polymerase sigma factor	sigH	Regulators and Sigma Factors	2	0.241	0.858	0.086	0.081	-0.654	0.435732	4.1e-05	0.679611	0.831397	0.00115
SCO5244	Anti-sigma factor	prs1	Regulators and Sigma Factors		0.336	0.891	0.073	-0.1	-0.544	0.603338	0.00689	0.855274	0.889901	0.131303
SCO5247	Deaminase		Amino acid Metabolism		0.533	0.271	0.379	-0.065	-0.66	0.025232	0.216263	0.063559	0.888677	0.002543
SCO5248	Hypothetical protein		Unknown or Hypothetical function		0.95	1.1	0.111	-0.261	-1.464	0.086139	0.016812	0.838892	0.759589	0.002281
SCO5249	Nucleotide-binding protein	eshB	Unknown or Hypothetical function	2	1.171	1.852	-0.044	-0.364	-2.658	0.004095	9e-06	0.922761	0.521513	0
SCO5250	Polyprenyl synthetase	gtr	Coenzymes Biosynthesis	2	0.718	0.9	-0.045	-0.256	-2.149	0.002178	7.1e-05	0.85758	0.40263	0
SCO5251	Acetyltransferase	pat	Miscelaneous		-0.353	-0.909	-0.343	-0.363	0.191	0.521481	0.004052	0.272819	0.438569	0.726046
SCO5252	Conserved hypothetical protein		Unknown or Hypothetical function	5	-1.128	-0.93	-0.836	-0.536	-0.302	0.0021	0.004752	0.01197	0.210649	0.508908
SCO5268	Hypothetical protein 2SC7G11.30		Unknown or Hypothetical function	6	-0.011	0.367	-0.743	-1.161	-1.467	0.999071	0.425396	0.062517	0.01184	0.000744
SCO5269	Hypothetical protein 2SC7G11.31		Unknown or Hypothetical function	6	0.085	0.076	-0.795	-0.943	-1.657	0.990001	0.821206	0.003076	0.000998	0
SCO5270	Conserved hypothetical protein		Unknown or Hypothetical function		-0.092	-0.271	-0.303	-0.509	-0.76	0.938793	0.164929	0.099136	0.016961	0.000204
SCO5271	Conserved hypothetical protein		Unknown or Hypothetical function		-0.02	-0.273	-0.217	-0.296	-0.567	0.999071	0.153572	0.236378	0.225563	0.003141
SCO5273	Hypothetical protein		Unknown or Hypothetical function		0.012	-0.104	-0.195	-0.393	-0.904	0.999071	0.629216	0.281376	0.064454	1.5e-05
SCO5276	Conserved hypothetical protein		Unknown or Hypothetical function		-0.107	-0.487	-0.799	-0.808	-1.679	0.982613	0.107831	0.008877	0.016152	3e-06
SCO5282	Two-component system sensor kinase		TCS and ABC transporters	5	0.335	0.236	0.364	0.339	0.143	0.016022	0.057899	0.004683	0.014524	0.350693
SCO5286	Secreted hydrolase		Secreted protein	2	0.032	1.284	0.685	0.36	0.176	0.999071	2e-06	0.003491	0.220227	0.599539
SCO5299	Membrane protein		Membrane protein		-0.156	-0.214	-0.354	-0.499	-0.653	0.737786	0.286057	0.051137	0.018378	0.000942
SCO5303	Membrane protein		Membrane protein	2	-0.088	1.785	0	0.109	-0.152	0.999071	0.00022	0.999456	0.921014	0.884675
SCO5309	Conserved hypothetical protein		Unknown or Hypothetical function	2	0.179	1.18	0.876	0.416	0.632	0.81446	2e-05	0.001098	0.194433	0.013705
SCO5312	Pyridoxamine 5'-phosphate oxidase-like		Unknown or Hypothetical function		-0.263	-0.716	-0.308	-0.019	0.669	0.594729	0.005231	0.222879	0.976952	0.011001
SCO5313	Possible membrane protein		Membrane protein	7	-0.384	-1.392	-0.183	0.189	1.588	0.438221	3.5e-05	0.573446	0.729848	9e-06
SCO5314	WhiE protein VII	whiE ORF VII	Structure and Morphology	2	0.333	5.188	2.766	0.383	0.223	0.942231	0	0.000299	0.767594	0.890193
SCO5315	Polyketide cyclase	whiE ORF VI	Structure and Morphology	2	0.469	2.869	1.951	0.814	0.034	0.741378	9e-06	0.00139	0.305575	0.983127
SCO5316	Acyl carrier protein	whiE ORF V	Structure and Morphology	2	1.023	5.555	2.857	0.694	0.454	0.27003	0	0.000127	0.500424	0.679229
SCO5317	Polyketide beta-ketoacyl synthase beta	whiE ORFIV	Structure and Morphology		0.023	1.395	0.409	-0.087	-0.314	0.999071	0.002897	0.387661	0.940966	0.68252
SCO5318	Polyketide beta-ketoacyl synthase alpha	whiE ORF III	Structure and Morphology	2	0.143	3.152	1.263	-0.178	0.024	0.994589	0	0.008263	0.851175	0.984567
SCO5319	WhiE protein II	whiE ORF II	Structure and Morphology	2	0.245	2.398	1.389	0.101	0.216	0.959891	7.8e-05	0.014281	0.943875	0.860465
SCO5320	WhiE protein I	whiE ORF I	Structure and Morphology	2	0.083	2.182	0.777	0.1	0.03	0.999071	1.4e-05	0.072753	0.927904	0.980888
SCO5321	Polyketide hydroxylase	whiE ORF VIII	Structure and Morphology	2	0.023	1.479	0.325	-0.024	-0.125	0.999071	0.000121	0.374476	0.980008	0.876631
SCO5349	Integrase		Unknown or Hypothetical function		-0.094	-0.396	-0.223	-0.076	-0.201	0.867008	0.00853	0.128958	0.78927	0.247391
SCO5353	Diaminopimelate decarboxylase	lysA	Miscelaneous		-0.391	-0.61	-0.151	-0.02	0.305	0.195038	0.007994	0.534863	0.974072	0.258269
SCO5362	Conserved hypothetical protein		Unknown or Hypothetical function		-0.238	-0.193	0.542	-0.052	0.204	0.47188	0.372431	0.007744	0.908789	0.433921
SCO5364	Serine hydroxymethyltransferase	glyA3	Amino acid Metabolism		0.28	1.196	1.086	0.492	0.294	0.44409	5e-06	2.8e-05	0.060639	0.269994
SCO5368	ATP synthase C chain	atpE	Miscelaneous		0.321	0.154	0.099	0.183	0.881	0.431334	0.605783	0.725752	0.665627	0.001
SCO5378	Chitinase two-component sensor kinase	chiS	TCS and ABC transporters		-0.27	-0.699	-0.217	-0.207	-0.233	0.478465	0.002229	0.342714	0.562543	0.433949
SCO5389	Hypothetical protein 2SC6G5.33		Unknown or Hypothetical function		-1.727	-0.091	0.13	-0.633	-0.292	0.009861	0.912182	0.858	0.494649	0.804113
SCO5393	ABC transporter ATP-binding subunit		TCS and ABC transporters		0.054	0.605	-0.026	0.143	-0.149	0.999071	0.005231	0.923486	0.699943	0.671427
SCO5399	Probable acetoacetyl-coA thiolase	thiL	Miscelaneous		0.92	1.093	0.409	1.151	1.115	0.031137	0.003972	0.272637	0.00619	0.004284
SCO5400	Transport system kinase		Miscelaneous		0.553	0.53	0.154	0.966	0.722	0.189125	0.107124	0.659951	0.007725	0.03076
SCO5403	Probable TCS response regulator	rapA1	TCS and ABC transporters	1	0.936	0.876	1.103	0.582	0.727	0.0054	0.004052	0.000765	0.111382	0.019402
SCO5413	Possible MarR-transcriptional regulator		Regulators and Sigma Factors		-0.411	-0.717	-0.462	-0.213	0.389	0.281957	0.008403	0.080111	0.633961	0.208384
SCO5415	Isobutyryl-CoA mutase A	icmA	Amino acid Metabolism	4	0.071	2.482	0.43	0.561	-0.487	0.999071	0.000216	0.519982	0.582405	0.619921
SCO5420	Cholesterol esterase	che	Unknown or Hypothetical function	3	0.133	1.219	-0.218	-0.239	-0.073	0.990001	0.002986	0.615883	0.745891	0.947462
SCO5425	Phosphate acetyltransferase	pta	Miscelaneous	5	0.706	0.249	0.324	0.258	0.443	0.002825	0.271361	0.117148	0.406177	0.045779
SCO5432	Integral membrane protein		Membrane protein		-0.176	-0.373	-0.432	-0.269	-0.034	0.245603	0.001115	0.000418	0.034633	0.895059
SCO5436	Sodium:dicarboxylate symporter		TCS and ABC transporters	6	-0.666	0.153	-0.606	-1.034	-1.534	0.45366	0.832185	0.260962	0.11544	0.006231
SCO5440	1,4-alpha-glucan branching enzyme	glgBI	Structure and Morphology	6	-0.079	0.356	-0.136	-0.336	-1.268	0.999071	0.263305	0.675793	0.457842	0.000115
SCO5441	Hypothetical protein	pep2A	Structure and Morphology	6	0.018	-0.111	-0.71	-0.22	-1.825	0.999071	0.706365	0.004683	0.563151	0
SCO5442	Trehalose synthase		Structure and Morphology	6	0.482	1.411	-0.149	-0.808	-2.689	0.296052	6.4e-05	0.672686	0.028089	0
SCO5443	Alpha-amylase	pep1A	Structure and Morphology	6	0.212	0.524	-0.577	-0.627	-1.544	0.504847	0.004715	0.002972	0.002391	0
SCO5446	Undefined_product		Unknown or Hypothetical function		0.05	0.035	-0.193	-0.328	-1.187	0.999071	0.927211	0.504116	0.426051	0.0001
SCO5447	Neutral zinc metalloprotease		Unknown or Hypothetical function		0.094	0.011	-0.003	-0.053	-0.813	0.975951	0.973408	0.991796	0.929785	0.001393
SCO5451	ABC transporter		TCS and ABC transporters		-0.359	-0.433	-0.533	-0.163	-0.163	0.031823	0.003408	0.000783	0.465381	0.38028
SCO5458	Lipoprotein		Unknown or Hypothetical function		-0.324	-0.001	-0.104	0.128	1.121	0.771327	0.998228	0.834085	0.889012	0.009069
SCO5461	Secreted protein		Secreted protein	3	0.927	1.403	0.6	-0.065	-0.02	0.023056	0.000223	0.087978	0.943661	0.984222
SCO5466	Hydrolase		Structure and Morphology	2	0.126	1.14	-0.21	-0.484	-1.698	0.990502	0.004065	0.617585	0.401743	9.5e-05
SCO5472	Aminomethyltransferase	gcvT	Amino acid Metabolism		0.425	0.425	0.441	0.643	-0.131	0.096111	0.043407	0.032247	0.0066	0.718722
SCO5481	Integral membrane protein		Membrane protein		-0.27	0.588	0.146	0.048	-0.243	0.416481	0.005321	0.506652	0.925532	0.352921
SCO5484	Small hydrophobic membrane protein		Membrane protein	7	-0.03	-4.399	-2.013	0.01	0.195	0.99951	0.009014	0.228615	0.998726	0.965436
SCO5485	Small hydrophobic membrane protein		Membrane protein	7	0.05	-3.92	-1.501	0.224	-0.138	0.999071	0.004444	0.27104	0.949449	0.970219
SCO5486	Pyridoxal-P dependent aminotransferase		Amino acid Metabolism	7	-0.202	-1.084	-0.378	0.161	0.023	0.81082	0.000215	0.166446	0.752842	0.976828
SCO5491	Conserved hypothetical protein		Unknown or Hypothetical function	7	-0.127	-0.918	-0.396	-0.274	0.173	0.894657	7.8e-05	0.060304	0.379958	0.592003
SCO5495	Phosphodiesterase		Unknown or Hypothetical function	7	-0.17	-0.327	-0.091	-0.077	-0.445	0.50309	0.025971	0.558633	0.78066	0.00351
SCO5521	Hypothetical protein SC1C2.02		Amino acid Metabolism	4	0.265	2.367	0.226	-0.074	-0.755	0.9856	0.002323	0.797539	0.969962	0.467471
SCO5528	Transcriptional regulator		Regulators and Sigma Factors	5	-0.104	-0.544	-0.159	-0.122	-0.064	0.727981	4.8e-05	0.193064	0.520084	0.782623
SCO5535	Acetyl/propionyl CoA carboxylase beta subunit	accB	Miscelaneous	5	-1.232	-1.113	-0.283	-1.033	-0.221	0.004231	0.00442	0.483619	0.018378	0.750336
SCO5545	Hypothetical protein SC1C2.26		Unknown or Hypothetical function		0.087	0.8	0.214	0.444	0.18	0.991816	0.004163	0.455624	0.225034	0.701305
SCO5556	Histone-like DNA binding protein		Unknown or Hypothetical function	3	0.406	1.086	-0.29	0.013	0.074	0.492025	0.002032	0.416369	0.989639	0.933528
SCO5559	Glycerol-3-phosphate dehydrogenase	gpdA	Miscelaneous	10	0.248	-0.094	0.299	0.315	0.634	0.404528	0.681822	0.105897	0.207261	0.001465
SCO5565	Conserved hypothetical protein SC7A1.09		Unknown or Hypothetical function	5	0.459	0.269	0.175	0.665	0.387	0.035927	0.174034	0.36912	0.001904	0.053505
SCO5566	ATP-dependent DNA helicase	recG	DNA repair and Recombination		0.282	0.258	0.278	0.479	0.542	0.193443	0.130082	0.084615	0.01013	0.001765
SCO5569	Hypothetical protein SC7A1.13		Unknown or Hypothetical function		0.373	0.023	0.196	0.246	0.093	0.005758	0.892063	0.098112	0.086217	0.618112
SCO5575	Transmembrane protein		Membrane protein		-0.075	0.026	0.596	0.792	0.655	0.999071	0.946891	0.024376	0.008582	0.017807
SCO5577	Chromosome associated protein		Unknown or Hypothetical function		0.266	0.354	0.429	0.606	0.103	0.184695	0.021357	0.00703	0.000519	0.687061
SCO5579	Transmembrane protein		Membrane protein	10	-0.013	-0.896	0.149	0.102	0.62	0.999071	0.001572	0.615688	0.859547	0.031305
SCO5580	Prokaryotic docking protein	ftsY	Secreted protein	9	0.058	0.027	0.29	0.242	0.746	0.999071	0.937775	0.23304	0.526329	0.003431
SCO5583	Ammonium transporter	amtB	Nitrogen and Phosphate Control	6	-5.445	0.898	0.473	0.224	-2.979	0.000275	0.552876	0.748155	0.947006	0.027598
SCO5584	Nitrogen regulatory protein P-II	glnK	Nitrogen and Phosphate Control	6	-4.83	0.99	0.37	0.052	-3.102	0.000866	0.498865	0.803712	0.988388	0.019117
SCO5585	Protein pII uridylyltransferase	glnD	Nitrogen and Phosphate Control	6	-3.03	0.318	-0.064	0.005	-2.438	0.002896	0.785811	0.95613	0.998666	0.009624
SCO5588	Lipoprotein		Nitrogen and Phosphate Control	5	0.132	-1.15	-0.394	0.096	0.403	0.946839	0.000128	0.154669	0.872088	0.208994
SCO5592	Conserved hypothetical protein SC2E1.09		DNA repair and Recombination		-0.194	0.035	-0.501	-0.084	-0.84	0.823555	0.927211	0.061232	0.890236	0.003384
SCO5603	Conserved hypothetical protein SC2E1.20		Unknown or Hypothetical function		-0.021	-0.221	-0.704	0.17	-0.285	0.999071	0.444977	0.007705	0.699943	0.378791
SCO5610	Hypothetical protein SC2E1.27c		Unknown or Hypothetical function		-0.31	0.261	-0.16	0.199	-1.199	0.737064	0.544947	0.696103	0.777761	0.002056
SCO5616	Hypothetical protein SC2E1.33		Unknown or Hypothetical function		-0.144	-0.427	-1.948	-0.113	-0.235	0.999071	0.618619	0.008956	0.953023	0.888537
SCO5653	Integral membrane protein		TCS and ABC transporters	3	1.295	1.596	0.709	0.48	-0.156	0.000986	3.1e-05	0.036511	0.325692	0.826281
SCO5654	ABC transporter ATP-binding protein		TCS and ABC transporters	3	1.329	2.036	1.151	0.487	-0.147	0.001497	3e-06	0.003342	0.359477	0.855245
SCO5658	Polyamine-binding lipoprotein		TCS and ABC transporters		-0.163	-0.432	-0.892	-1.209	-2.434	0.867059	0.098524	0.001219	5.7e-05	0
SCO5659	Integral membrane protein		Membrane protein		-0.357	-0.458	-0.595	-0.297	-0.935	0.273401	0.052075	0.012115	0.379425	0.000218
SCO5666	Aldehyde dehydrogenase		Miscelaneous	9	0.031	0.174	0.574	0.092	-1.17	0.999071	0.655211	0.070715	0.899566	0.000709
SCO5667	ABC-transporter polyamine-binding lipoprotein		TCS and ABC transporters		-0.025	-0.22	0.053	-0.145	-1.144	0.999071	0.44674	0.864631	0.760109	6.9e-05
SCO5668	Polyamine ABC-transporter ATP-binding p rotein		TCS and ABC transporters		0.132	-0.062	-0.069	-0.048	-1.259	0.916995	0.850283	0.806052	0.936355	9e-06
SCO5669	Polyamine ABC-transporter integral membrane protein		TCS and ABC transporters	6	0.051	-0.009	0.269	0.015	-1.539	0.999071	0.978486	0.277869	0.981889	1e-06
SCO5670	Polyamine ABC-transporter integral membrane protein		TCS and ABC transporters	6	0.109	-0.165	0.407	0.121	-1.253	0.927551	0.488668	0.046112	0.755558	1e-06
SCO5671	Oxidoreductase		Amino acid Metabolism		0.007	-0.253	-0.193	0.193	-0.79	0.999071	0.23299	0.346545	0.543022	0.000279
SCO5676	4-aminobutyrate aminotransferase	gabT	Amino acid Metabolism	2	-0.742	1.028	-0.334	0.925	0.301	0.11051	0.00659	0.387319	0.031622	0.596095
SCO5679	Aldehyde dehydrogenase		Miscelaneous	2	-0.853	1.449	-0.44	0.921	0.265	0.108262	0.001122	0.314413	0.070069	0.725931
SCO5684	Two-component system response regulator		TCS and ABC transporters		-0.263	-0.418	-0.841	0.092	-0.342	0.714429	0.184396	0.007288	0.890657	0.372471
SCO5693	Acyl CoA dehydrogenase		Miscelaneous	2	0.556	1.601	0.165	0.083	0.183	0.149175	5e-06	0.611345	0.904886	0.730742
SCO5697	Conserved hypothetical protein SC5H4.21		Unknown or Hypothetical function		0.283	0.163	0.281	0.347	0.474	0.180572	0.361264	0.07562	0.068387	0.004944
SCO5707	Small conserved hypothetical protein		Unknown or Hypothetical function	8	-0.337	-0.106	-0.994	-0.581	-0.211	0.311922	0.713239	0.000127	0.027229	0.518087
SCO5709	Probable tRNA pseudouridine synthase	truB	DNA repair and Recombination		-0.164	-0.471	-0.684	-0.219	0.141	0.741378	0.018429	0.001344	0.471415	0.664859
SCO5710	Large Pro/Ala/Gly-rich protein		Unknown or Hypothetical function	9	0.27	0.352	-0.155	-0.372	-0.892	0.420388	0.10271	0.480955	0.163401	0.000116
SCO5715	Peptide transport system permease		Amino acid Metabolism	6	0.004	-0.047	-0.876	0.085	-1.507	0.999564	0.912596	0.006885	0.904649	2.3e-05
SCO5716	Peptide transport: peptide binding protein		Secreted protein		-0.163	-0.312	-0.61	-0.184	-1.568	0.786354	0.161508	0.006409	0.598016	0
SCO5717	Conserved hypothetical protein SC3C3.03c		Unknown or Hypothetical function	7	0.165	-0.192	0.108	0.315	0.461	0.290333	0.08749	0.331398	0.011302	0.000135
SCO5726	Hypothetical protein SC3C3.12		Unknown or Hypothetical function	8	-0.817	-0.695	-0.937	-0.725	-0.451	0.005889	0.009127	0.001087	0.016152	0.120362
SCO5734	ATP/GTP binding protein		Membrane protein		0.176	0.121	0.068	0.27	0.792	0.892596	0.742805	0.848365	0.562715	0.009151
SCO5741	Membrane protein		Membrane protein		-0.506	-0.637	-1.05	-0.636	0.08	0.164381	0.025424	0.000695	0.052626	0.908169
SCO5742	Membrane protein		Membrane protein	7	-0.709	-1.274	-0.566	-0.312	0.252	0.020021	2.3e-05	0.032247	0.442224	0.503163
SCO5756	Hypothetical protein SC7C7.11		Unknown or Hypothetical function		-0.082	1.631	1.682	0.831	0.648	0.990001	0	0	0.002579	0.010734
SCO5757	Hypothetical protein SC7C7.12		Unknown or Hypothetical function		0.093	0.933	1.366	1.148	0.502	0.999071	0.012923	0.000793	0.006566	0.253468
SCO5770	RecX, regulatory protein	recX	DNA repair and Recombination	4	-0.252	0.798	0.72	1.211	0.704	0.718691	0.006573	0.014513	0.0003	0.019466
SCO5784	Two-component sensor		TCS and ABC transporters	2	0.194	1.165	-0.153	0.423	0.691	0.783189	3.3e-05	0.57163	0.201294	0.008701
SCO5785	Two-component regulator		TCS and ABC transporters	2	0.283	1.522	0.315	0.488	0.103	0.281318	0	0.083834	0.021682	0.765083
SCO5789	Hypothetical protein SC4H2.10c		Unknown or Hypothetical function		0.892	1.686	0.523	-0.157	0.395	0.197127	0.001644	0.324755	0.892044	0.630019
SCO5790	Hypothetical protein SC4H2.11c		Unknown or Hypothetical function	2	0.955	1.572	0.716	0.1	0.325	0.104394	0.001417	0.129082	0.933164	0.68458
SCO5795	Zinc metalloprotease ( membrane protein)		Membrane protein		0.693	0.198	-0.055	-0.197	-0.185	0.008766	0.46156	0.846933	0.610879	0.606353
SCO5798	Secreted protein		Secreted protein		0.265	-0.159	-0.233	0.554	1.233	0.776713	0.705389	0.519304	0.222053	0.000739
SCO5799	Aminotransferase		Unknown or Hypothetical function	3	0.163	0.597	-0.075	0.072	-0.158	0.67639	0.001095	0.702471	0.840928	0.531918
SCO5801	Conserved hypothetical protein		Unknown or Hypothetical function	3	0.604	0.714	0.006	-0.055	-0.2	0.060632	0.008874	0.986234	0.936286	0.643313
SCO5803	SOS regulatory protein	lexA	DNA repair and Recombination	3	0.312	1.426	0.767	0.919	0.043	0.663163	7.6e-05	0.02035	0.014861	0.960481
SCO5814	Hypothetical protein		Unknown or Hypothetical function		-0.14	0.053	-0.252	0.007	-0.818	0.918027	0.880748	0.337597	0.991774	0.002477
SCO5818	ABC transporter		TCS and ABC transporters	8	-0.025	-0.166	-0.48	-0.283	-0.171	0.999071	0.234595	0.000847	0.06849	0.279502
SCO5819	Sporulation transcription factor, WhiH	whiH	Structure and Morphology	3	1.978	3.388	1.448	1.197	-0.647	0.000281	0	0.003759	0.026413	0.241405
SCO5826	Membrane protein		Membrane protein	2	0.475	1.437	-0.359	-0.014	-1.552	0.638824	0.003681	0.482102	0.990874	0.002372
SCO5827	Transmembrane transport protein		Membrane protein		0.121	0.917	0.105	0.316	-1.121	0.979282	0.005082	0.777661	0.533931	0.001096
SCO5831	Citrate synthase-like protein		Miscelaneous		0.017	-0.358	-0.435	-0.28	-0.132	0.999071	0.006197	0.001749	0.06737	0.447091
SCO5834	Membrane protein		Membrane protein		0.003	0.274	-0.861	-0.774	-1.157	0.999564	0.521892	0.019241	0.075932	0.00273
SCO5836	DNA gyrase-like protein		Unknown or Hypothetical function	5	0.441	0.154	0.297	0.302	0.477	0.002324	0.264966	0.020502	0.042019	0.00056
SCO5839	Membrane protein		Membrane protein	3	-0.178	1.973	0.847	0.809	0.123	0.910676	1e-06	0.009964	0.026393	0.861276
SCO5840	Transcriptional regulator		Regulators and Sigma Factors	6	-1.512	1.011	0.465	0.425	-2.047	0.065126	0.160458	0.525383	0.732669	0.00457
SCO5845	Thimidine kinase	tdk	Purine-Pyrimidine Metabolism		-0.451	-0.722	-0.643	-0.063	-0.08	0.178325	0.005334	0.014047	0.918878	0.894311
SCO5857	FAD-dependent oxidoreductase		Miscelaneous	1	0.613	0.643	0.83	0.913	0.903	0.107152	0.038554	0.009231	0.008985	0.005243
SCO5859	Ferrochelatase	hemH	Miscelaneous		0.205	0.116	0.113	0.206	0.661	0.654932	0.651911	0.62569	0.547394	0.003266
SCO5877	Transcriptional regulator RedD	redD	Secondary Metabolism		-0.341	-0.629	-1.671	-0.946	-0.322	0.870891	0.27928	0.003524	0.172214	0.736708
SCO5878	Polyketide synthase RedX	redX	Secondary Metabolism		-0.265	-0.684	-1.878	-1.251	-0.592	0.929988	0.200729	0.000763	0.032892	0.356681
SCO5879	Acyl-coa dehydrogenase RedW	redW	Secondary Metabolism	7	-0.222	-0.61	-1.687	-1.043	-0.425	0.921466	0.158552	0.000261	0.027777	0.446279
SCO5880	RedY protein	redY	Secondary Metabolism	7	-0.583	-0.626	-2.09	-1.157	-0.327	0.621895	0.326069	0.000988	0.099398	0.760677
SCO5883	Hypothetical protein SC3F7.03c	redU	Secondary Metabolism	7	-0.057	0.029	-2.548	-1.507	-1.031	0.999071	0.970909	7.4e-05	0.01907	0.089235
SCO5884	Hypothetical protein SC3F7.04c		Secondary Metabolism	7	0.178	-0.067	-2.492	-1.464	-1.026	0.992952	0.932841	0.000103	0.023722	0.092224
SCO5885	Membrane protein		Secondary Metabolism	7	0.18	0.025	-3.789	-1.825	-0.84	0.999071	0.981813	2.4e-05	0.039696	0.399158
SCO5886	3-oxoacyl-[acyl-carrier-protein] synthase II	redR	Secondary Metabolism	7	-0.051	0.077	-3.019	-1.678	-0.897	0.999071	0.930684	3.8e-05	0.020738	0.221549
SCO5887	Acyl carrier protein	redQ	Secondary Metabolism	7	-0.292	0.222	-2.962	-1.728	-0.539	0.960835	0.797925	9.9e-05	0.023928	0.593705
SCO5888	3-oxoacyl-[acyl-carrier-protein] synthase	redP	Secondary Metabolism	7	-0.487	-0.371	-2.765	-1.611	-0.624	0.729894	0.576705	2.6e-05	0.011854	0.391923
SCO5889	Hypothetical protein SC3F7.09	redO	Secondary Metabolism	7	0.558	-0.302	-4.311	-2.264	-0.366	0.907753	0.814867	0.000108	0.04712	0.867514
SCO5890	8-amino-7-oxononanoate synthase	redN	Secondary Metabolism	7	0.257	-0.355	-3.158	-1.674	-0.659	0.965542	0.622334	1e-05	0.014517	0.398985
SCO5891	Peptide synthase	redM	Secondary Metabolism	7	0.05	0.079	-3.152	-1.764	-0.812	0.999071	0.918837	4e-06	0.005243	0.203913
SCO5892	Polyketide synthase	redL	Secondary Metabolism	7	0.004	-0.09	-2.228	-1.404	-0.639	0.999564	0.880171	1.3e-05	0.004162	0.195439
SCO5893	Oxidoreductase	redK	Secondary Metabolism	7	-0.082	-0.01	-3.209	-1.682	-0.745	0.999071	0.991527	5e-06	0.010895	0.288218
SCO5894	Thioesterase	redJ	Secondary Metabolism	7	0.243	0.146	-2.766	-1.691	-0.81	0.961047	0.846645	2.3e-05	0.007581	0.206299
SCO5895	Methyltransferase	redI	Secondary Metabolism	7	0.252	0.109	-3.814	-1.781	-0.657	0.982613	0.910859	6e-06	0.024478	0.497946
SCO5896	Phosphoenolpyruvate-utilizing enzyme	redH	Secondary Metabolism	7	0.235	0.159	-3.172	-1.814	-0.762	0.968941	0.832185	4e-06	0.004162	0.247056
SCO5897	Oxidase	redG	Secondary Metabolism	7	0.174	0.049	-3.218	-1.954	-0.873	0.990441	0.94977	2e-06	0.00136	0.144916
SCO5898	Probable membrane protein	redF	Secondary Metabolism	7	0.268	0.798	-3.387	-2.295	-0.965	0.934714	0.147642	1e-06	0.000183	0.09017
SCO5899	Hypothetical protein		Secondary Metabolism	7	0.363	0.617	-2.725	-1.713	-0.855	0.746403	0.18252	1e-06	0.000658	0.069575
SCO5906	Probable transcriptional regulator		Regulators and Sigma Factors		-0.275	-0.977	-0.471	-0.195	0.086	0.690909	0.001814	0.116515	0.721164	0.909521
SCO5926	Conserved hypothetical protein		Unknown or Hypothetical function		-0.095	-0.413	-1.166	0.016	-0.247	0.999071	0.25099	0.001366	0.986157	0.644849
SCO5929	Possible oxidoreductase		Unknown or Hypothetical function	8	-0.268	-0.484	-0.159	-0.306	-0.416	0.32276	0.00947	0.406853	0.210225	0.031248
SCO5940	Transferase		Unknown or Hypothetical function	8	-0.566	-1.1	-0.73	-0.355	-0.466	0.022106	1e-05	0.001749	0.21682	0.041159
SCO5953	Membrane protein		Membrane protein		-0.423	-0.589	-0.455	-0.345	-0.295	0.077767	0.003727	0.02176	0.17759	0.193093
SCO5954	Chitinase ( secreted protein)		Secreted protein		0.026	-0.465	-0.204	-0.096	-0.171	0.999071	0.002323	0.167606	0.717366	0.366178
SCO5965	Integral membrane protein		Membrane protein		0.549	2.301	1.668	-0.099	0.055	0.395356	3e-06	0.000294	0.921298	0.959142
SCO5966	Oxidase		Unknown or Hypothetical function		0.05	0.465	0.707	0.664	0.434	0.999071	0.022291	0.001223	0.003583	0.040477
SCO5976	Ornithine carbamoyltransferase	arcB	Amino acid Metabolism		3.249	3.961	3.692	3.733	3.744	0	0	0	0	0
SCO5977	Amino acid permease		Amino acid Metabolism		2.116	1.996	2.251	2.781	2.048	0	0	0	0	0
SCO5978	Conserved hypothetical protein		Unknown or Hypothetical function		0.134	0.466	0.1	0.318	-0.665	0.91202	0.056958	0.70969	0.358643	0.008061
SCO5982	Regulator		Secondary Metabolism		-0.868	-1.377	-0.573	-0.675	-0.021	0.031137	0.000215	0.095361	0.114765	0.983135
SCO5990	Hypothetical protein		Unknown or Hypothetical function	3	2.066	0.892	-0.175	0.11	-0.125	1.1e-05	0.019923	0.674828	0.898279	0.887548
SCO5991	Secreted protein		Secreted protein		0.307	0.049	0.208	0.379	0.598	0.260349	0.853278	0.292458	0.117578	0.00351
SCO5998	UDP-N-acetylglucosamine transferase		Miscelaneous		0.261	1.014	0.507	0.085	0.093	0.620451	0.000221	0.045462	0.878504	0.872134
SCO6003	DNA-binding protein		Unknown or Hypothetical function		-0.241	-0.405	-0.408	-0.096	-0.057	0.21376	0.005337	0.006509	0.701007	0.85759
SCO6004	Secreted ATP/GTP binding protein		Secreted protein	2	0.082	0.229	0.768	0.388	0.621	0.987017	0.389551	0.002549	0.220227	0.012352
SCO6014	Cationic amino acid transporter		Amino acid Metabolism	3	0.663	1.722	0.423	-0.175	-0.761	0.064855	2e-06	0.158279	0.755595	0.015507
SCO6018	Conserved hypothetical protein SC1C3.06		Unknown or Hypothetical function	5	-0.025	-0.481	-0.384	-0.233	-0.074	0.999071	0.001024	0.008569	0.208125	0.784445
SCO6019	Conserved hypothetical protein SC1C3.07		Unknown or Hypothetical function		-0.522	-0.36	-0.586	-0.231	0.019	0.037761	0.106073	0.008959	0.495293	0.97531
SCO6024	Transferase		Unknown or Hypothetical function		-0.171	-0.523	-0.346	0.152	0.159	0.649522	0.003757	0.046346	0.598323	0.525824
SCO6029	Two-component regulator	whiI	Structure and Morphology	3	2.696	3.526	1.84	1.287	0.261	3.6e-05	0	0.001558	0.038919	0.807158
SCO6052	Membrane protein		Membrane protein		0.632	0.687	0.54	0.038	0.182	0.011785	0.002545	0.016378	0.9484	0.585615
SCO6054	Transmembrane transport protein		Membrane protein		-0.313	-0.081	-0.305	0.02	-1.617	0.665369	0.859266	0.372084	0.981349	2.2e-05
SCO6055	Probable carbonic anhydrase		Nitrogen and Phosphate Control	6	-0.429	0.581	0.108	0.352	-1.953	0.6759	0.234175	0.845872	0.648808	0.000125
SCO6059	Hypothetical protein SC9B1.06		Unknown or Hypothetical function	2	0.364	2.828	0.695	0.496	-0.029	0.856301	9e-06	0.20673	0.57744	0.984724
SCO6068	Conserved hypothetical protein		Unknown or Hypothetical function		-0.128	-0.647	-0.59	-0.136	0.237	0.859566	0.001363	0.004418	0.686786	0.334648
SCO6069	Large secreted protein		Secreted protein	5	-0.104	-0.773	-0.321	-0.144	0.136	0.94672	0.000708	0.139421	0.709006	0.72148
SCO6073	Germacradienol/geosmin synthase	geoA	Secondary Metabolism		0.292	0.512	-0.578	-0.744	-1.936	0.624009	0.088473	0.044146	0.026358	0
SCO6083	Hypothetical protein SCBAC1A6.07		Unknown or Hypothetical function		-0.414	-0.905	-0.819	-0.36	-0.275	0.191376	0.000355	0.001535	0.278229	0.366127
SCO6091	Integral membrane protein		Membrane protein		-0.704	-0.63	-1.07	-0.328	-0.071	0.150172	0.108196	0.007098	0.597221	0.946896
SCO6109	Secreted hydrolase		Secreted protein		-0.33	-0.553	-0.223	-0.224	0.086	0.232532	0.007005	0.274609	0.474584	0.842197
SCO6112	Oligopeptide ABC transporter integral membrane protein		TCS and ABC transporters	10	-0.566	-0.278	0.835	0.019	-0.168	0.083164	0.351678	0.00355	0.97908	0.72148
SCO6118	AraC family transcriptional regulator		Regulators and Sigma Factors		-0.169	-0.513	-0.164	-0.17	0.158	0.608148	0.002402	0.328628	0.509642	0.489779
SCO6122	Membrane protein		Membrane protein		-1.045	-0.142	-0.14	-0.481	-0.447	0.006123	0.73943	0.711949	0.31402	0.269533
SCO6131	Carboxypeptidase		Structure and Morphology		0.039	-0.815	-0.648	0.002	0.563	0.999071	0.001263	0.010111	0.997773	0.027013
SCO6133	Membrane protein		Membrane protein		-0.285	-0.767	-0.261	-0.018	0.478	0.480473	0.001602	0.270198	0.976952	0.05547
SCO6145	Hypothetical protein SC1A9.09		Unknown or Hypothetical function		0.182	0.369	0.721	0.55	1.401	0.974947	0.482318	0.108974	0.42225	0.003507
SCO6155	Pyruvate oxidase	poxB	Miscelaneous		0.057	0.917	0.037	-0.152	-0.197	0.999071	0.002809	0.922386	0.797192	0.700855
SCO6156	Regulatory protein		Regulators and Sigma Factors	6	-0.09	0.362	-0.269	-0.38	-1.432	0.999071	0.322734	0.442388	0.459028	0.000116
SCO6159	GntR family transcriptional regulator		Regulators and Sigma Factors		0.801	0.982	0.788	0.262	0.288	0.009517	0.000603	0.006177	0.549965	0.43168
SCO6160	SecDF protein-export membrane protein	secDF	Membrane protein		0.149	1.275	0.384	0.239	0.061	0.994786	0.0098	0.453132	0.803515	0.962634
SCO6162	Two-component system response regulator		TCS and ABC transporters	2	0.426	2.574	0.943	0.414	0.222	0.650243	2e-06	0.030532	0.556944	0.796553
SCO6163	Sensor kinase		TCS and ABC transporters	2	0.153	1.545	0.191	0.211	0.072	0.976183	0.000236	0.659943	0.780404	0.947298
SCO6164	Hypothetical protein SC1A9.28c		TCS and ABC transporters	2	0.182	6.492	3.553	1.798	0.048	0.999071	0	0.000125	0.063074	0.983653
SCO6165	Hypothetical protein		TCS and ABC transporters	2	0.201	4.065	2.43	0.365	-0.21	0.999071	6e-06	0.003062	0.811355	0.911061
SCO6166	Hypothetical protein SC6C5.02		TCS and ABC transporters	2	0.062	2.311	1.306	0.01	-0.14	0.999071	7.1e-05	0.015607	0.995028	0.915701
SCO6170	Oxidoreductase subunit		Unknown or Hypothetical function		0.235	0.543	0.633	0.282	0.093	0.548784	0.011151	0.004703	0.356869	0.835684
SCO6180	Transferase	cgwB	Structure and Morphology		0.225	1.275	1.786	1.779	1.527	0.571611	1e-06	0	0	0
SCO6181	Transferase	cgwC	Structure and Morphology		0.047	0.777	1.267	1.303	1.058	0.999071	0.001491	9e-06	8e-06	7.1e-05
SCO6182	Dehydratase	cgwD	Structure and Morphology		0.148	0.396	0.682	1.108	0.695	0.821787	0.060769	0.002187	1.2e-05	0.001564
SCO6183	Transferase	cgwE	Structure and Morphology	1	0.325	0.084	1.086	1.551	1.017	0.492025	0.817142	0.00037	5e-06	0.00059
SCO6185	Transferase	cgwG	Structure and Morphology		0.361	1.704	2.092	1.867	1.2	0.341283	0	0	0	3.4e-05
SCO6186	Phosphoheptose isomerase	cgwH	Structure and Morphology		0.592	0.846	1.2	0.942	0.746	0.148154	0.008877	0.000646	0.0095	0.025245
SCO6187	Bifunctional synthase/transferase	cgwI	Structure and Morphology		0.313	0.338	0.943	0.896	0.213	0.573346	0.286427	0.002509	0.006839	0.651664
SCO6188	Transferase	cgwJ	Structure and Morphology		0.087	0.44	0.826	0.766	0.627	0.990001	0.111416	0.00373	0.011445	0.023909
SCO6193	Probable LAL-family transcriptional regulator		Regulators and Sigma Factors		-0.144	-0.404	-0.117	-0.022	0.025	0.590446	0.003972	0.411417	0.950978	0.947298
SCO6195	Acetyl-coenzyme A synthetase	macs1	Miscelaneous	4	0.443	1.46	0.136	-0.585	-0.363	0.620451	0.001363	0.789047	0.356869	0.583234
SCO6196	Long-chain-fatty-acid-CoA ligase	fadD1	Miscelaneous	4	0.302	0.936	0.114	-0.4	-0.494	0.728998	0.009183	0.781282	0.461825	0.232354
SCO6201	Glyoxylate carboligase	gcl	Miscelaneous	1	1.001	1.474	2.049	2.131	2.226	0.000164	0	0	0	0
SCO6203	Hypothetical protein SC2G5.24c		Unknown or Hypothetical function		0.746	0.81	0.989	0.596	0.68	0.048474	0.01265	0.003788	0.139771	0.045474
SCO6204	Catalase		Miscelaneous	4	0.631	2.293	1.122	0.938	0.674	0.382163	1.4e-05	0.016744	0.091751	0.206793
SCO6205	Dehydrogenase		Miscelaneous		0.844	1.193	1.238	1.407	1.455	0.003429	3e-05	3.1e-05	8e-06	3e-06
SCO6206	Oxidoreductase		Miscelaneous	1	1.375	2.419	2.192	2.44	2.256	8.7e-05	0	0	0	0
SCO6219	Serine/threonine protein kinase		Unknown or Hypothetical function	10	0.158	-0.276	0.291	0.537	0.882	0.849674	0.276226	0.214803	0.050663	0.000506
SCO6220	Conserved hypothetical protein SC2H4.02		Unknown or Hypothetical function	10	0.201	-0.225	0.342	0.508	0.732	0.656084	0.330181	0.098045	0.036126	0.001054
SCO6224	Secreted protein		Secreted protein		-0.567	-0.964	-0.833	-0.313	-0.363	0.049281	0.00022	0.001637	0.385063	0.196414
SCO6225	Secreted protein		Secreted protein		-0.896	-1.291	-0.801	-0.37	-0.098	0.008702	8.7e-05	0.010368	0.411368	0.889535
SCO6233	Transcriptional regulator		Regulators and Sigma Factors		-0.288	-0.796	-0.352	-0.18	-0.13	0.446951	0.000967	0.122051	0.63887	0.760321
SCO6234	Secreted beta-mannosidase	manA	Secreted protein		-0.12	-0.366	-0.059	-0.121	0.042	0.651057	0.003858	0.666386	0.539972	0.882873
SCO6244	Conserved hypothetical protein		Unknown or Hypothetical function		-0.034	-0.374	-0.876	-0.221	0.001	0.999071	0.25099	0.006166	0.667952	0.998937
SCO6264	Reductase		Coenzymes Biosynthesis	7	-1.497	-0.618	0.197	0.054	0.779	6e-06	0.019807	0.470954	0.933978	0.004284
SCO6265	Gamma-butyrolactone binding protein	scbR	Regulators and Sigma Factors	10	-2.811	-2.014	-0.105	-0.404	0.174	0.00011	0.001529	0.891485	0.710934	0.909614
SCO6266	AfsA homolog: gamma-butyrolactone synthesis	scbA	Regulators and Sigma Factors	7	-2.325	-1.015	-0.516	0.074	-0.273	0.001307	0.128594	0.436719	0.965863	0.837053
SCO6267	Hypothetical protein SCAH10.32	scbB	Unknown or Hypothetical function		-1.908	-0.788	-0.385	-0.052	-0.315	0.006084	0.230192	0.560876	0.975216	0.793175
SCO6268	Histidine kinase	orfB	Unknown or Hypothetical function	10	-1.584	-0.986	2.177	-0.071	1.347	0.04548	0.163584	0.002607	0.968623	0.061687
SCO6272	Secreted FAD-binding protein	scF	Secondary Metabolism	10	-1.808	-1.226	1.963	-0.236	1.908	0.030083	0.100835	0.008948	0.880594	0.011396
SCO6273	Type I polyketide synthase	cpkC	Secondary Metabolism	10	-0.927	-0.682	1.818	-0.014	1.294	0.197665	0.237064	0.001798	0.992452	0.021337
SCO6274	Type I polyketide synthase	cpkB	Secondary Metabolism	10	-1.315	-0.673	2.113	-0.035	1.652	0.083164	0.326241	0.001708	0.983121	0.011282
SCO6275	Type I polyketide synthase	cpkA	Secondary Metabolism	10	-1.346	-0.839	2.069	-0.072	1.653	0.13077	0.270748	0.005485	0.969501	0.024945
SCO6276	Secreted protein	cpkD	Secondary Metabolism	10	-6.887	-5.268	3.647	0.298	4.271	0.001517	0.006581	0.052064	0.95317	0.033386
SCO6277	Epoxide hydrolase	cpkE	Secondary Metabolism	10	-4.537	-3.607	3.648	-0.137	3.576	0.009966	0.022291	0.020201	0.974072	0.028562
SCO6278	Integral membrane transport protein	cpkF	Secondary Metabolism	10	-4.576	-3.63	3.402	-0.032	3.239	0.004095	0.011007	0.017767	0.993428	0.028562
SCO6279	Diaminobutyrate-pyruvate aminotransferase	cpkG	Secondary Metabolism	10	-5.725	-4.445	3.616	-0.114	3.859	0.001743	0.006586	0.024513	0.978726	0.021656
SCO6280	Regulatory protein	cpkO	Secondary Metabolism	10	-3.844	-3.445	1.115	-0.096	1.28	0.000608	0.000721	0.257346	0.969962	0.272974
SCO6282	3-oxoacyl-[acyl-carrier protein] reductase	cpkI	Secondary Metabolism	10	-7.362	-6.212	1.849	-0.129	2.476	0.000622	0.001202	0.337134	0.978878	0.264165
SCO6283	Conserved hypothetical protein	cpkJ	Secondary Metabolism	10	-4.409	-3.832	1.995	-0.515	2.354	0.001497	0.002049	0.097642	0.832513	0.068912
SCO6284	Acetyl/propionyl CoA carboxylase, beta subunit	cpkK	Secondary Metabolism	10	-3.746	-2.685	2.037	-0.958	1.744	0.000528	0.005303	0.029185	0.517743	0.085798
SCO6285	Acetyl/propionyl CoA carboxylase epsilon subunit	cpkL	Secondary Metabolism		-1.478	-1.566	2.15	-0.134	1.411	0.107867	0.037002	0.005939	0.944351	0.077012
SCO6286	Regulatory protein	scbR2	Secondary Metabolism	10	-3.686	-2.469	1.924	0.037	2.272	0.001455	0.016368	0.054139	0.989813	0.033386
SCO6287	Thioesterase II	scoT	Secondary Metabolism		-0.306	-0.632	1.132	-0.108	0.32	0.775444	0.119032	0.005876	0.903335	0.585648
SCO6288	Regulatory protein	cpkN	Secondary Metabolism	10	-1.99	-1.204	2.716	0.108	1.677	0.020998	0.124476	0.001042	0.956987	0.033742
SCO6289	Secreted oxidoreductase		Secreted protein	10	-0.289	-0.174	0.595	0.022	0.497	0.390628	0.480186	0.008073	0.969503	0.027207
SCO6292	Dihydropicolinate synthase		Amino acid Metabolism	10	-0.441	-0.68	1.105	-0.08	0.803	0.445789	0.056809	0.00313	0.926879	0.028906
SCO6293	Conserved hypothetical protein		Unknown or Hypothetical function	10	-0.397	-0.601	0.812	-0.005	0.641	0.394271	0.045925	0.008712	0.995243	0.040946
SCO6295	ABC transporter ATP-binding protein		TCS and ABC transporters	8	-0.629	-0.446	-0.601	-0.658	-0.398	0.000259	0.003246	0.000281	0.000145	0.010192
SCO6305	Conserved hypothetical protein		Unknown or Hypothetical function	10	0.279	-0.269	0.217	0.21	0.644	0.415962	0.240109	0.321281	0.537145	0.004262
SCO6315	Undefined_product		Unknown or Hypothetical function		-0.131	0.427	-0.66	-1.304	-1.608	0.999071	0.523877	0.25398	0.053188	0.007538
SCO6321	Integral membrane protein		Membrane protein		-0.158	-0.246	-0.424	0.011	-0.065	0.566194	0.103673	0.005979	0.976952	0.833512
SCO6324	Hydrolase		Unknown or Hypothetical function	3	2.173	2.867	1.201	0.53	0.205	0.000179	2e-06	0.01684	0.495868	0.849887
SCO6326	Integral membrane protein		Membrane protein		0.287	-0.334	0.473	1.064	1.331	0.842708	0.489105	0.262798	0.027229	0.002635
SCO6330	Membrane protein		Membrane protein		0.233	0.013	0.646	0.713	0.647	0.645056	0.969103	0.008779	0.008189	0.009053
SCO6332	Hypothetical protein SC10H5.08c		Unknown or Hypothetical function		-0.099	-0.641	-1.022	-0.163	-0.346	0.993236	0.043659	0.002396	0.787774	0.395726
SCO6349	Transcriptional regulator		Regulators and Sigma Factors		-0.231	-0.69	-0.001	-0.182	-0.145	0.67748	0.006388	0.998634	0.666963	0.748126
SCO6359	Integral membrane protein		Membrane protein		0.296	0.182	0.468	0.41	0.023	0.144779	0.291334	0.005258	0.02481	0.956458
SCO6372	Very hypotheticl protein SC42.08		Unknown or Hypothetical function		-0.262	-0.303	-2.063	-0.718	-0.577	0.961323	0.681092	0.001532	0.428766	0.492901
SCO6373	Integral membrane protein		Membrane protein		0.078	0.601	0.991	1.3	0.725	0.976183	0.003416	2.5e-05	1e-06	0.000748
SCO6374	Sugar transferase		Unknown or Hypothetical function		0.308	0.962	1.53	1.543	1.153	0.509342	0.000591	4e-06	4e-06	9.9e-05
SCO6375	Secreted protein		Secreted protein	4	0.268	3.302	3.297	2.668	1.899	0.784985	0	0	0	5e-06
SCO6380	Hypothetical protein SC42.16c		Unknown or Hypothetical function	4	-0.264	0.466	1.215	0.098	-0.029	0.414261	0.022681	2e-06	0.806014	0.957083
SCO6381	Lipoprotein		Miscelaneous		0.126	0.602	0.834	0.136	-0.047	0.949953	0.027058	0.00355	0.795897	0.949668
SCO6382	Secreted protein		Secreted protein		-0.75	-1.223	-1.286	-0.354	0.791	0.125522	0.002201	0.002107	0.573166	0.05547
SCO6387	Hypothetical protein SC3C8.06		Unknown or Hypothetical function		-0.021	-0.064	-0.62	-0.417	-0.642	0.999071	0.8323	0.008599	0.143807	0.007155
SCO6393	Transposase		Unknown or Hypothetical function	9	0.586	1.083	0.264	0.293	-0.891	0.330987	0.008552	0.545267	0.673355	0.037606
SCO6399	Hypothetical protein SC3C8.18c		Unknown or Hypothetical function	6	-0.693	-0.181	-0.867	-0.357	-0.911	0.08191	0.647212	0.010634	0.484797	0.007963
SCO6407	Gamma-glutamyltranspeptidase		Amino acid Metabolism		0.115	0.092	0.02	-0.072	-0.364	0.486021	0.393909	0.869034	0.657975	0.000482
SCO6408	Clp protease ATP binding subunit	clpA	Unknown or Hypothetical function	1	0.387	1.533	1.505	1.15	0.649	0.007109	0	0	0	1.3e-05
SCO6412	Aminotransferase		Purine-Pyrimidine Metabolism		0.371	0.246	0.139	-0.129	-1.077	0.336608	0.400821	0.621097	0.800163	0.000162
SCO6413	DNA-binding protein		Purine-Pyrimidine Metabolism		0.296	0.033	0.229	0.218	-0.614	0.303153	0.903874	0.25102	0.478723	0.003395
SCO6414	Hypothetical protein		Purine-Pyrimidine Metabolism		0.89	0.896	0.125	-0.332	-2.839	0.087822	0.037529	0.80232	0.641004	0
SCO6415	D-hydantoinase		Purine-Pyrimidine Metabolism		0.047	0.247	0.18	-0.312	-2.385	0.999071	0.450024	0.555401	0.479911	0
SCO6416	Oxidoreductase		Purine-Pyrimidine Metabolism		0.254	0.556	0.248	-0.272	-2.705	0.697635	0.05323	0.398674	0.547988	0
SCO6417	Integral membrane transporter		Purine-Pyrimidine Metabolism		0.073	0.334	0.115	-0.182	-2.772	0.999071	0.260206	0.709759	0.709395	0
SCO6418	Hypothetical protein		Unknown or Hypothetical function		0.074	-0.604	-0.335	-0.088	-0.134	0.979835	0.002985	0.085318	0.825235	0.687713
SCO6421	Two-component system sensor kinase	ecrE1	TCS and ABC transporters		-0.161	-0.092	-0.527	-0.845	-0.881	0.890571	0.789225	0.04383	0.005454	0.001754
SCO6422	Two-component system regulatory protein	ecrE2	TCS and ABC transporters		0.286	0.204	-0.11	-0.646	-0.67	0.455981	0.437128	0.664141	0.014027	0.005534
SCO6424	Two-component system sensor protein		TCS and ABC transporters	2	-0.119	1.017	0.13	0.402	-0.043	0.953993	0.000266	0.650287	0.26502	0.953499
SCO6438	Diaminopimelate decarboxylase	dcdA	Amino acid Metabolism	5	-0.219	-0.643	-0.383	-0.71	0.32	0.356193	0.000129	0.015419	0.000104	0.052568
SCO6440	Conserved hypothetical protein		Unknown or Hypothetical function		-0.57	-0.117	-0.657	-1.47	-1.985	0.408323	0.842569	0.127059	0.002864	5.5e-05
SCO6441	Aldehyde dehydrogenase		Unknown or Hypothetical function		-0.012	-0.256	-0.528	-0.707	-1.397	0.999071	0.569001	0.163388	0.138136	0.000655
SCO6442	Alcohol dehydrogenase		Miscelaneous		0.109	-0.17	-0.304	-0.125	-0.969	0.990001	0.670829	0.371475	0.856469	0.004998
SCO6456	Hydrolytic protein		Unknown or Hypothetical function	7	-1.67	-1.226	-0.499	-0.416	-0.07	5e-06	9.2e-05	0.078175	0.307395	0.923218
SCO6459	Regulatory protein		Regulators and Sigma Factors	7	-0.28	-0.569	-0.579	-0.564	-0.209	0.314299	0.003502	0.004219	0.009191	0.399991
SCO6469	Acyl-CoA dehydrogenase		Secondary Metabolism	2	0.528	0.928	0.418	0.115	0.647	0.263063	0.006702	0.214924	0.873464	0.073096
SCO6470	Hypothetical protein SC9C7.06c		Secondary Metabolism		0.908	1.227	0.762	0.527	1.112	0.016606	0.000453	0.022113	0.243772	0.001631
SCO6471	Citrate lyase		Secondary Metabolism		1.014	1.482	0.743	0.532	1.316	0.085993	0.002874	0.121154	0.478723	0.009436
SCO6472	Coenzyme B12-dependent mutase	meaA	Secondary Metabolism	2	0.314	1.801	1.514	0.757	0.603	0.556241	1e-06	1e-05	0.021736	0.047653
SCO6473	Crotonyl CoA reductase	ccr	Secondary Metabolism	2	0.406	3.286	2.21	1.445	1.139	0.621895	0	6e-06	0.001669	0.007329
SCO6481	Conserved hypothetical protein		Unknown or Hypothetical function	4	-0.123	1.165	1.512	1.662	0.999	0.986839	0.001478	0.00016	7.2e-05	0.007117
SCO6486	Transport associated protein		Amino acid Metabolism	5	0.153	-0.729	-0.411	-0.33	0.073	0.702904	9.6e-05	0.016725	0.111784	0.838321
SCO6488	Acyl-peptide hydrolase		Unknown or Hypothetical function		0.072	-0.568	-0.335	-0.013	-0.041	0.987593	0.007822	0.107073	0.981269	0.944318
SCO6490	Acetyltransferase		Unknown or Hypothetical function	7	0.161	-0.435	-0.007	-0.034	0.082	0.226166	5e-05	0.95536	0.871004	0.569267
SCO6491	Hypothetical protein SC9C7.27c		Unknown or Hypothetical function	8	-0.215	-0.328	-0.506	-0.213	-0.018	0.281628	0.021114	0.000988	0.275346	0.96227
SCO6495	Dehydrogenase		Unknown or Hypothetical function	1	0.147	1.358	1.965	2.475	2.261	0.882219	2e-06	0	0	0
SCO6496	Dehydrogenase		Miscelaneous		-0.087	0.463	0.982	1.393	1.192	0.974729	0.034134	7.2e-05	1e-06	4e-06
SCO6497	Transketolase A	tktA2	Miscelaneous	1	0.221	1.081	1.113	1.388	1.811	0.672563	3.5e-05	4.2e-05	3e-06	0
SCO6498	Conserved hypothetical protein SC1E6.07		Miscelaneous	1	0.177	0.122	0.812	1.079	0.894	0.800998	0.671534	0.001532	0.00011	0.00049
SCO6499	Gas vesicle synthesis protein	gvpO	Structure and Morphology		0.185	0.799	1.259	1.507	2.42	0.990001	0.169583	0.022945	0.017715	9.6e-05
SCO6500	Gas vesicle synthesis protein	gvpA	Structure and Morphology		0.163	0.669	1.206	1.464	2.244	0.973489	0.108377	0.004418	0.00127	4e-06
SCO6501	Gas vesicle synthesis protein	gvpF	Structure and Morphology	1	0.196	0.72	0.843	1.014	1.662	0.836283	0.01125	0.004591	0.001484	2e-06
SCO6502	Gas vesicle synthesis protein	gvpG	Structure and Morphology		0.263	0.787	0.602	0.923	1.691	0.879113	0.068319	0.15199	0.065087	0.000252
SCO6503	Hypothetical protein SC1E6.12		Structure and Morphology		0.126	0.396	0.521	0.767	0.966	0.977816	0.271168	0.113999	0.049272	0.005779
SCO6504	Conserved hypothetical protein SC1E6.13		Structure and Morphology		0.323	0.781	0.777	1.201	1.91	0.721526	0.038834	0.035306	0.004738	1.3e-05
SCO6505	Gas vesicle synthesis protein	gvpJ	Structure and Morphology		-0.077	0.408	0.768	1.036	1.3	0.999071	0.183312	0.010828	0.001759	7.4e-05
SCO6506	Gas vesicle protein	gvpL	Structure and Morphology	10	0.172	-0.088	0.42	0.645	1.143	0.859566	0.796079	0.104313	0.033089	0.000101
SCO6507	Gas vesicle synthesis protein	gvpS	Structure and Morphology	7	-0.375	-0.076	-0.44	0.416	0.955	0.390628	0.839785	0.108735	0.284141	0.001256
SCO6510	Conserved hypothetical protein SC1E6.19c		Unknown or Hypothetical function		-0.918	-0.856	-0.911	-0.463	-0.002	0.002545	0.001907	0.001709	0.182537	0.997692
SCO6513	Hypothetical protein SC1E6.22c		Unknown or Hypothetical function		0.033	0.398	0.944	1.258	0.892	0.999071	0.281797	0.008196	0.001225	0.012613
SCO6515	Protease	pfpI	Unknown or Hypothetical function	1	0.398	2.236	2.812	3.455	3.574	0.404757	0	0	0	0
SCO6516	Hypothetical protein		Unknown or Hypothetical function	1	0.476	2.444	2.769	3.204	3.218	0.519591	1e-06	0	0	0
SCO6520	RNA polymerase sigma factor	sigK	Regulators and Sigma Factors		1.035	1.651	1.556	0.861	0.559	0.006256	1.5e-05	5.1e-05	0.025015	0.132335
SCO6521	Secreted protein		Secreted protein	2	0.023	1.226	0.717	0.436	0.153	0.999071	1.6e-05	0.006606	0.178675	0.734072
SCO6523	Conserved hypothetical protein SC5C7.08		Unknown or Hypothetical function		0.666	0.943	0.329	0.054	-0.371	0.017972	0.000321	0.182555	0.930041	0.189671
SCO6524	Integral membrane protein		Membrane protein		0.022	-0.206	-0.932	-0.016	0.059	0.999071	0.601513	0.007165	0.986656	0.949271
SCO6525	Conserved hypothetical protein SC5C7.10c		Unknown or Hypothetical function		-0.136	-0.234	-0.655	-0.065	-0.009	0.906761	0.376617	0.008236	0.906063	0.989726
SCO6531	ATP/GTP binding protein		Unknown or Hypothetical function	8	-0.321	-0.459	-0.85	-0.392	-0.144	0.272753	0.030198	0.000277	0.133013	0.679229
SCO6538	Integral membrane protein		Membrane protein	7	-0.063	-0.239	0.031	-0.023	0.33	0.911511	0.036788	0.816228	0.934611	0.005433
SCO6543	Hypothetical protein SC5C7.28c		Unknown or Hypothetical function		-0.015	0.052	-1.082	-1.158	-1.82	0.999071	0.936786	0.018715	0.027454	0.000269
SCO6562	Oxidoreductase		Coenzymes Biosynthesis		-0.243	-0.698	0.215	0.189	0.125	0.669927	0.007771	0.426347	0.666794	0.809623
SCO6565	Transcriptional regulator		Regulators and Sigma Factors	5	-0.488	-0.923	-0.088	-0.158	0.19	0.136332	0.000627	0.767167	0.734773	0.647409
SCO6566	ROK family protein		Unknown or Hypothetical function		-0.328	-0.326	-0.507	-0.108	-0.508	0.030968	0.014306	0.000502	0.621723	0.000379
SCO6581	Transmembrane transport protein		Membrane protein		-0.236	-0.331	-0.456	-0.117	-0.105	0.307616	0.039463	0.00631	0.665058	0.698568
SCO6609	Secreted protein		Secreted protein		-0.182	-0.025	-0.168	-0.336	-1.104	0.836283	0.947522	0.547498	0.381106	0.000136
SCO6621	Hypothetical protein SC1F2.18		Unknown or Hypothetical function	10	0.265	-0.063	0.323	0.765	0.981	0.554708	0.849029	0.180948	0.005472	0.000218
SCO6626	Protein kinase	pk3	DNA repair and Recombination	7	-0.178	-0.595	-0.247	-0.069	-0.002	0.432017	8.6e-05	0.070597	0.801082	0.995919
SCO6636	Bacteriophage (phiC31) resistance gene pglZ	pglZ	Unknown or Hypothetical function		-0.021	-0.301	-0.464	-0.233	-0.097	0.999071	0.053983	0.004418	0.272835	0.717319
SCO6637	Hypothetical protein SC4G2.11c		Unknown or Hypothetical function		0.575	1.035	0.162	0.058	-0.08	0.311799	0.00889	0.712065	0.955852	0.939481
SCO6638	Hypothetical protein SC4G2.12c		Unknown or Hypothetical function		0.579	1.091	0.129	0.014	0.059	0.291378	0.005001	0.769693	0.989861	0.954727
SCO6644	Solute-binding lipoprotein		Unknown or Hypothetical function	5	-0.008	-0.511	-0.457	-0.418	-0.112	0.999071	0.009287	0.018942	0.068865	0.750141
SCO6656	Conserved hypothetical protein SC5A7.06c		Unknown or Hypothetical function		-0.035	-0.256	-0.66	-0.327	-0.486	0.999071	0.340082	0.008956	0.354801	0.061061
SCO6667	Two-component regulator		TCS and ABC transporters		-0.063	-0.258	-0.673	-0.113	-0.205	0.990441	0.211129	0.001465	0.757879	0.433921
SCO6676	Hypothetical protein SC5A7.26		Unknown or Hypothetical function		0.422	1.054	0.484	0.527	0.283	0.501723	0.004163	0.177634	0.299978	0.612556
SCO6682	Hypothetical protein SC5A7.32	ramS	Secondary Metabolism		-2.158	-0.491	-0.152	-1.645	-1.481	0.004356	0.532369	0.85354	0.033932	0.036327
SCO6685	Two-component system response regulator	ramR	Secondary Metabolism		-0.57	-0.394	-1.116	-0.741	-0.697	0.090975	0.17701	0.000293	0.019177	0.015573
SCO6691	Phospholipase C		Structure and Morphology		0.106	0.173	0.342	0.284	1.062	0.982613	0.619837	0.240858	0.537512	0.000696
SCO6693	Membrane protein		Membrane protein		-0.418	-0.65	-0.175	0.002	-0.242	0.197665	0.008403	0.497412	0.998342	0.471045
SCO6696	Regulatory protein		Regulators and Sigma Factors		-0.053	-0.1	-0.169	-0.218	-0.39	0.974729	0.516756	0.204421	0.216294	0.00504
SCO6706	Glutathione-dependent aldehyde DH		Unknown or Hypothetical function	1	0.271	1.266	1.843	1.669	1.397	0.408255	1e-06	0	0	0
SCO6709	Conserved hypothetical protein		Unknown or Hypothetical function		0.181	0.563	0.214	0.159	-0.165	0.702358	0.006411	0.299914	0.639832	0.592717
SCO6715	Transcriptional regulator	wblH	Structure and Morphology		-0.505	0.203	-0.231	0.671	2.427	0.817121	0.827959	0.774628	0.549195	0.001106
SCO6716	Hypothetical protein		Unknown or Hypothetical function		-0.031	-0.012	-0.316	0.27	1.108	0.999071	0.981824	0.409363	0.665215	0.004216
SCO6722	Regulator	ssgD	Regulators and Sigma Factors	7	-0.131	-1.358	0.14	0.384	0.563	0.999071	0.006337	0.807578	0.639184	0.367354
SCO6724	Hypothetical protein		Unknown or Hypothetical function	1	0.434	2.735	1.658	0.82	0.586	0.51487	0	0.000113	0.06714	0.171328
SCO6731	Thiolase		Miscelaneous	4	0.154	0.715	0.202	0.539	0.388	0.832288	0.001564	0.371888	0.033099	0.104306
SCO6738	Carboxypeptidase		Secreted protein	7	0.346	-0.117	0.049	0.085	-0.473	0.04889	0.497105	0.775993	0.759589	0.002635
SCO6739	BCCT family transporter		Unknown or Hypothetical function	3	0.659	0.812	0.382	-0.122	-0.168	0.009087	0.000532	0.081705	0.77384	0.638187
SCO6741	Oxidoreductase		Unknown or Hypothetical function		0.216	0.03	0.094	-0.095	-0.61	0.636764	0.923196	0.700373	0.829572	0.007638
SCO6746	Transcriptional regulator		Regulators and Sigma Factors	7	-0.047	-0.625	-0.286	-0.146	-0.532	0.999071	0.001026	0.113647	0.632155	0.005637
SCO6780	Secreted protein		Secreted protein		0.113	0.01	0.028	0.087	-0.615	0.787295	0.961835	0.877075	0.750367	0.000176
SCO6788	Acetyl coA acetyltransferase (thiolase)		Miscelaneous	4	0.22	0.43	0.144	0.388	0.241	0.33536	0.005834	0.362179	0.028428	0.162597
SCO6791	Probable acyl-coA dehydrogenase		Miscelaneous		0.122	-0.114	-0.516	-0.197	-0.764	0.89906	0.648054	0.014938	0.551827	0.000635
SCO6794	Membrane protein.	cvnA7	Membrane protein	9	0.3	0.455	-0.024	0.092	-0.985	0.576652	0.11775	0.948291	0.879503	0.001005
SCO6807	Hypothetical protein SC1A2.16c		Unknown or Hypothetical function	7	-0.308	-0.83	-0.363	-0.157	-0.103	0.299063	0.000165	0.072223	0.651807	0.799156
SCO6810	Conserved hypothetical protein		Unknown or Hypothetical function		-0.206	-0.679	-0.3	-0.049	0.025	0.767569	0.00938	0.24856	0.940518	0.972403
SCO6815	Bi-domain ABC transporter permease protein.		TCS and ABC transporters		-0.106	-0.589	-0.161	0.089	-0.186	0.92	0.003408	0.433905	0.820465	0.496992
SCO6818	Phosphoglycerate mutase.	gpm	Miscelaneous		-0.558	-0.679	-0.366	-0.077	-0.116	0.031137	0.003159	0.097705	0.872772	0.789393
SCO6824	Phosphonopyruvate decarboxylase (fragment).		Unknown or Hypothetical function	1	2.746	2.545	1.213	1.47	0.973	0	0	0.001179	0.000233	0.006826
SCO6825	Integral membrane protein.		Membrane protein	1	3.407	3.204	1.891	2.036	1.372	0	0	9.9e-05	5.5e-05	0.00227
SCO6826	Conserved hypothetical protein SC49.03c		Miscelaneous	1	3.473	2.809	1.811	1.846	1.196	0	0	1e-06	1e-06	0.000126
SCO6827	Polyketide synthase.		Unknown or Hypothetical function	1	1.423	1.082	0.662	0.818	0.475	0	0	0.000129	1.2e-05	0.003141
SCO6890	Secreted protein		Secreted protein		0.002	-0.51	-0.833	-0.289	-0.357	0.99992	0.084405	0.005927	0.534666	0.30922
SCO6893	Hypothetical protein SC7F9.45		Unknown or Hypothetical function		1.514	1.615	1.682	1.139	1.633	3e-05	4e-06	4e-06	0.000824	5e-06
SCO6907	DNA ligase.		DNA repair and Recombination		0.108	0.088	-0.452	-0.11	-0.169	0.850697	0.646304	0.006858	0.689571	0.428429
SCO6926	Hypothetical protein SC1B2.32.		Unknown or Hypothetical function	1	0.273	0.153	0.765	0.695	0.492	0.247286	0.43205	9.3e-05	0.000428	0.006102
SCO6927	Hypothetical protein SC1B2.33c		Unknown or Hypothetical function		0.103	-0.148	-0.404	-0.632	-2.261	0.993966	0.720061	0.221529	0.121214	0
SCO6928	O-methyltransferase.		Unknown or Hypothetical function		0.444	0.197	-0.116	-0.802	-3.056	0.17472	0.492575	0.673671	0.004719	0
SCO6929	Hypothetical protein		Unknown or Hypothetical function		0.121	0.111	0.434	-0.625	-2.069	0.976183	0.785466	0.163885	0.09862	0
SCO6930	Conserved hypothetical protein SC1G8.02c		Unknown or Hypothetical function		0.294	0.09	-0.025	-0.616	-3.065	0.523218	0.786059	0.939883	0.039187	0
SCO6931	Hypothetical protein SC1G8.03c		Unknown or Hypothetical function		0.086	0.076	-0.585	-2.376	-5.322	0.999071	0.927211	0.33555	0.000487	0
SCO6932	Hypothetical protein SC1G8.04c		Unknown or Hypothetical function		0.267	0.253	-0.711	-2.356	-4.92	0.961047	0.73611	0.23611	0.000584	0
SCO6933	Hypothetical protein SC1G8.05		Unknown or Hypothetical function		0.071	-0.158	-1.71	-0.695	-1.985	0.999071	0.86948	0.015301	0.52506	0.006361
SCO6934	Secreted protein		Secreted protein		0.455	-0.32	-1.282	-1.718	-4.104	0.667556	0.57695	0.010382	0.001759	0
SCO6935	Hypothetical protein SC1G8.07c		Unknown or Hypothetical function		0.047	-0.296	-0.066	-1.696	-4.399	0.999071	0.596091	0.909898	0.001484	0
SCO6936	Hypothetical protein		Unknown or Hypothetical function		0.309	-0.271	0.041	-0.84	-3.038	0.81693	0.594194	0.941677	0.107278	0
SCO6937	DNA-binding protein		Unknown or Hypothetical function		0.108	-0.152	-0.08	-1.153	-3.172	0.999071	0.767542	0.87039	0.010772	0
SCO6938	Probable acyl-CoA dehydrogenase.		Unknown or Hypothetical function		0.115	-0.377	-0.226	-1.246	-3.677	0.991816	0.343483	0.558336	0.002259	0
SCO6939	Conserved hypothetical protein SC1G8.11c.		Unknown or Hypothetical function		0.193	-0.057	0.001	-1.586	-4.005	0.946713	0.919385	0.99823	0.000617	0
SCO6940	ATP/GTP binding protein.		Unknown or Hypothetical function		0.491	0.23	-0.164	-1.499	-3.438	0.53321	0.662977	0.741444	0.002465	0
SCO6941	Hypothetical protein SC1G8.13c.		Unknown or Hypothetical function		-0.366	-0.341	-1.01	-1.252	-3.586	0.822167	0.568947	0.042609	0.03177	0
SCO6942	Hypothetical protein SC1G8.14c.		Unknown or Hypothetical function		-0.165	-0.133	-0.24	-1.8	-4.411	0.997507	0.864373	0.704241	0.005158	0
SCO6943	Sensor histidine-kinase.		Unknown or Hypothetical function		0.154	-0.233	-0.241	-0.737	-3.121	0.942231	0.526904	0.467499	0.046462	0
SCO6944	Conserved hypothetical protein SC1G8.16c		Unknown or Hypothetical function		0.111	0.082	-0.099	-1.585	-3.733	0.999071	0.885631	0.842576	0.000785	0
SCO6945	Hypothetical protein SC1G8.17c		Unknown or Hypothetical function		0.289	0.497	0.451	-2.468	-4.755	0.969006	0.537647	0.539919	0.001566	0
SCO6946	Hypothetical protein SC1G8.18		Unknown or Hypothetical function		-0.006	-0.406	-0.681	-1.042	-3.621	0.999564	0.497261	0.187823	0.121267	0
SCO6949	Hypothetical protein SC6F7.02c.		Unknown or Hypothetical function		-0.316	0.288	-0.389	-2.286	-4.326	0.970879	0.76708	0.638078	0.007981	3e-06
SCO6963	Lipoprotein		Unknown or Hypothetical function	1	0.292	0.815	0.207	0.238	0.371	0.548582	0.002615	0.454284	0.577269	0.229183
SCO6964	Conservedhypothetical protein		Unknown or Hypothetical function		0.218	0.513	1.023	0.91	0.859	0.59822	0.016278	2.6e-05	0.000186	0.000176
SCO6967	Beta-ketoadipyl-CoA thiolase.	pcaF	Miscelaneous		0.166	0.339	0.648	0.498	0.422	0.787669	0.134385	0.004746	0.049272	0.069052
SCO6970	Membrane transport protein.		Membrane protein	2	-0.06	0.533	-0.148	-0.025	-0.019	0.993966	0.006566	0.465839	0.961425	0.970626
SCO6989	Hypothetical protein SC8F11.15c.		Unknown or Hypothetical function		-0.21	-0.465	-0.54	-0.511	-0.865	0.579271	0.020103	0.008712	0.024478	9.3e-05
SCO6990	Membrane transport protein.		Membrane protein	5	-0.271	-0.943	-0.727	-0.461	0.043	0.529518	0.00022	0.004218	0.117976	0.948067
SCO7008	ABC-transport protein.		TCS and ABC transporters	6	-2.444	0.041	-0.428	-0.831	-0.183	0.005693	0.970869	0.614055	0.497724	0.928015
SCO7010	Alpha glucosidase.	aglA	Miscelaneous		0.055	0.074	0.358	0.425	0.721	0.999071	0.819537	0.142812	0.183209	0.005249
SCO7011	Membrane transport protein.		Miscelaneous		0.56	0.476	0.332	0.41	1.246	0.21906	0.178066	0.336226	0.412785	0.000593
SCO7012	Binding protein dependent transport protein		Miscelaneous	7	0.861	0.592	0.73	0.821	1.932	0.036325	0.106073	0.037134	0.047306	5e-06
SCO7013	Sugar-binding lipoprotein.		Miscelaneous		1.035	0.862	0.747	0.755	2.073	0.009915	0.016596	0.033509	0.073758	2e-06
SCO7014	LacI-family transcriptional regulator		Regulators and Sigma Factors		0.979	0.65	0.685	0.514	1.228	0.02836	0.104683	0.072462	0.358643	0.002666
SCO7016	LacI-family transcriptional regulator		Regulators and Sigma Factors		0.631	0.135	0.533	0.397	0.917	0.129223	0.74423	0.100641	0.421449	0.007736
SCO7018	Hypothetical protein SC1H10.07.		Unknown or Hypothetical function		0.236	-0.266	-0.184	0.368	0.826	0.672604	0.341945	0.49193	0.303147	0.002144
SCO7020	Secreted alpha-amylase.	amlB	Miscelaneous		0.34	0.389	0.837	0.672	0.737	0.482376	0.189447	0.005022	0.039696	0.012352
SCO7022	Hypothetical protein SC1H10.11.		Unknown or Hypothetical function		-0.304	-0.548	-0.431	-0.3	0.055	0.231622	0.003933	0.020674	0.229873	0.90261
SCO7024	Acetyltransferase.		Miscelaneous		-0.366	-0.225	-1.278	-0.37	-0.302	0.721583	0.659635	0.004418	0.593926	0.664023
SCO7035	Succinate-semialdehyde dehydrogenase	gabD	Amino acid Metabolism		1.105	1.345	1.183	1.062	0.27	9.5e-05	3e-06	2.4e-05	0.000145	0.378784
SCO7036	Argininosuccinate synthase	argG	Amino acid Metabolism	1	2.893	4.192	4.054	3.946	4.325	0	0	0	0	0
SCO7037	Secreted protein		Secreted protein		0.903	0.759	0.482	0.479	0.825	0.00033	0.000807	0.026064	0.062918	0.000473
SCO7038	Integral membrane protein		Membrane protein		-0.112	-0.249	-0.175	-0.139	-0.033	0.461492	0.006612	0.048793	0.262387	0.869498
SCO7041	Hypothetical protein SC4G1.07		Unknown or Hypothetical function		0.344	0.375	0.95	1.292	1.291	0.772337	0.447999	0.026138	0.008048	0.004207
SCO7043	Hypothetical protein SC4G1.09		Unknown or Hypothetical function		-0.043	0.294	-0.109	-0.036	-0.62	0.999071	0.230166	0.665524	0.953265	0.009926
SCO7050	D-alanyl-D-alanine carboxypeptidase		Structure and Morphology		0.437	0.851	0.46	0.249	0.169	0.306313	0.004355	0.111232	0.605008	0.750336
SCO7057	Esterase		Unknown or Hypothetical function		0.12	-0.135	-0.496	-0.131	0.162	0.81693	0.478193	0.004602	0.633935	0.476807
SCO7058	Integral membrane protein		Membrane protein	1	0.139	-0.123	0.451	0.81	0.527	0.833035	0.601513	0.023235	0.000381	0.010734
SCO7065	Conserved hypothetical protein		Unknown or Hypothetical function		0.227	1.207	1.378	0.349	0.47	0.866676	0.001031	0.0005	0.532636	0.266347
SCO7068	Secreted protein		Secreted protein		0.188	1.013	0.314	0.394	0.107	0.930113	0.005441	0.393894	0.473454	0.900902
SCO7083	Insertion element transposase (fragment).		Unknown or Hypothetical function		-0.039	-0.243	-1.055	-0.012	-0.157	0.999071	0.605172	0.009836	0.990548	0.855551
SCO7109	Succinate dehydrogenase flavoprotein subunit	dhsA4	Miscelaneous	10	0.014	-0.115	0.314	0.121	0.378	0.999071	0.427423	0.015301	0.554295	0.00471
SCO7158	Conserved hypothetical protein		Unknown or Hypothetical function		0.019	-0.37	-0.182	0.14	-0.075	0.999071	0.009014	0.194703	0.52821	0.774493
SCO7169	Hypothetical protein SC9A4.31c		Unknown or Hypothetical function		0.02	-0.356	-1.169	0.066	-0.206	0.999071	0.445143	0.00641	0.950731	0.79697
SCO7187	Lipoprotein		Unknown or Hypothetical function	8	0.237	0.237	-0.253	-0.032	-0.402	0.233183	0.113375	0.075673	0.930261	0.008244
SCO7192	Sigma factor		Regulators and Sigma Factors	10	-1.949	-1.299	1.218	-0.3	0.859	8.3e-05	0.002407	0.005583	0.672673	0.051955
SCO7197	Amino acid transport integral membrane protein		Amino acid Metabolism	2	0.787	1.382	0.605	0.456	0.487	0.0985	0.000673	0.11396	0.436845	0.301859
SCO7202	Membrane protein		Membrane protein	8	-0.134	-0.111	-0.688	-0.025	0.064	0.923674	0.724624	0.008374	0.969962	0.917754
SCO7207	Membrane protein.		Membrane protein		-0.305	-0.405	-0.736	-0.392	-0.768	0.492025	0.130082	0.005998	0.260401	0.004074
SCO7210	Conserved hypothetical protein SC2H12.09		Unknown or Hypothetical function		0.267	0.471	0.227	0.482	0.794	0.663163	0.105609	0.442524	0.190283	0.007141
SCO7211	Secreted glycosyl hydrolase.		Secreted protein		0.071	-0.293	-0.081	-0.247	-0.882	0.999071	0.286057	0.782941	0.541594	0.001096
SCO7217	Iron transport protein, ATP-binding component.		Unknown or Hypothetical function		-0.036	-0.545	-0.149	0.088	-0.095	0.999071	0.003177	0.431365	0.804372	0.783006
SCO7218	Iron transport lipoprotein		TCS and ABC transporters	7	-0.207	-0.578	-0.3	-0.193	0.208	0.432873	0.000663	0.058992	0.425876	0.286106
SCO7230	Two-component system response regulator		TCS and ABC transporters		0.581	0.378	0.307	0.423	0.483	0.000263	0.006677	0.024852	0.006833	0.000999
SCO7233	Secreted protein.		Secreted protein	7	-0.48	-1.139	-0.468	-0.425	0.372	0.244722	0.000322	0.112889	0.313742	0.310046
SCO7235	Integral membrane protein.		Membrane protein	6	0.036	-0.024	-0.989	-0.956	-0.773	0.999071	0.959394	0.004857	0.011376	0.026046
SCO7236	Ubiquinol-cytochrome C reductase cytochrome subunit B.	qcrB3	Miscelaneous		0.091	0.596	0.607	0.439	0.616	0.912925	0.000524	0.000739	0.01917	0.000502
SCO7237	Secreted protein.		Secreted protein		0.11	0.981	1.309	1.039	0.812	0.977816	0.001177	8.7e-05	0.001723	0.007809
SCO7238	Hypothetical protein SC7A12.05.		Unknown or Hypothetical function	1	-0.022	1.32	1.806	2.255	2.296	0.999071	0.000687	3.1e-05	2e-06	1e-06
SCO7239	Conserved hypothetical protein		Unknown or Hypothetical function	7	-0.115	-0.471	0.159	0.139	0.118	0.856301	0.007485	0.37672	0.631746	0.685866
SCO7255	Conserved hypothetical protein		Unknown or Hypothetical function		0.227	1.27	1.242	0.411	0.25	0.728998	2.3e-05	5.2e-05	0.260401	0.504661
SCO7257	Secreted protein	chpB	Structure and Morphology	3	1.118	2.174	0.504	0.415	-0.223	0.016788	6e-06	0.221126	0.519793	0.772096
SCO7261	Membrane protein		Membrane protein		0.086	0.89	1.356	0.82	1.11	0.999071	0.083093	0.008956	0.217305	0.034612
SCO7263	Chitinase	chiF	Structure and Morphology		-0.001	-0.039	0.41	0.1	-0.872	0.99992	0.882586	0.030152	0.784704	5.4e-05
SCO7265	Hypothetical protein		Unknown or Hypothetical function		-0.27	-0.293	-0.678	-0.212	-0.138	0.477196	0.211129	0.00399	0.549965	0.722715
SCO7267	Conserved hypothetical protein		Unknown or Hypothetical function	5	0.255	-1.066	-0.016	0.112	0.437	0.599938	7.1e-05	0.959914	0.820297	0.101742
SCO7268	Adenosine deaminase	add	Purine-Pyrimidine Metabolism	7	0.078	-0.795	-0.134	-0.247	-0.14	0.970997	9.8e-05	0.497588	0.362283	0.638732
SCO7271	Ion channel subunit		Miscelaneous		0.327	0.218	-0.065	0.089	0.525	0.164381	0.263885	0.752232	0.801982	0.005625
SCO7278	RNA polymerase sigma factor		Regulators and Sigma Factors	5	0.171	0.999	0.647	0.338	1.073	0.859728	0.000312	0.015058	0.378549	0.000191
SCO7285	Hydroxylase		Miscelaneous		0.545	-0.171	-0.38	-0.089	0.008	0.004386	0.367192	0.024918	0.784704	0.987398
SCO7287	Hypothetical protein		Unknown or Hypothetical function	1	-0.103	-0.213	0.739	0.889	1.179	0.979835	0.506172	0.009977	0.004791	0.000126
SCO7290	Dehydrogenase		Unknown or Hypothetical function		0.222	1.404	2.351	2.731	2.743	0.763286	1e-05	0	0	0
SCO7302	Conserved hypothetical protein SC5F8.12c		Unknown or Hypothetical function		0.111	-0.074	0.383	0.953	0.599	0.965542	0.832472	0.136498	0.001232	0.027575
SCO7305	Conserved hypothetical protein SC5F8.15c.		Unknown or Hypothetical function		0.002	-0.245	-0.051	0.114	0.489	0.999564	0.188077	0.805528	0.714607	0.007562
SCO7310	Regulatory protein.		Regulators and Sigma Factors		-0.03	0.801	1.435	0.386	0.122	0.999071	0.083082	0.002814	0.601941	0.912607
SCO7311	Probable amino acid decarboxylase		Amino acid Metabolism		-0.075	0.174	0.422	0.816	0.665	0.977816	0.44235	0.031006	0.000356	0.001564
SCO7314	Probable RNA polymerase sigma factor	sigM	Regulators and Sigma Factors	1	1.289	2.929	1.905	1.881	2.239	0.001497	0	9e-06	1.4e-05	1e-06
SCO7317	Hypothetical protein SC5F8.27.		Unknown or Hypothetical function	1	0.912	1.928	2.234	2.391	2.587	0.067625	3e-05	8e-06	4e-06	1e-06
SCO7319	Oxidoreductase.		Unknown or Hypothetical function	2	0.215	1.293	0.427	0.235	-0.072	0.441268	0	0.01389	0.333143	0.844465
SCO7328	Regulatory protein.		Regulators and Sigma Factors	1	0.127	1.143	0.749	1.043	0.535	0.843662	1e-06	0.000314	6e-06	0.006149
SCO7330	Membrane protein.		Membrane protein		0.442	1.824	2.611	2.606	2.857	0.393766	3e-06	0	0	0
SCO7332	1,4-alpha-glucan branching enzyme.	glgBII	Miscelaneous	2	0.294	1.492	0.696	-0.152	-0.63	0.657399	1.9e-05	0.023034	0.800529	0.052676
SCO7333	Hypothetical protein.	pep2B	Miscelaneous		0.075	1.648	1.157	-0.179	-0.438	0.999071	3e-05	0.002295	0.796319	0.310585
SCO7334	Trehalose synthase.		Miscelaneous	2	0.461	2.43	1.521	-0.152	-1.116	0.402918	0	0.000125	0.828399	0.002484
SCO7335	Alpha-amylase.	pep1B	Miscelaneous	2	0.344	2.944	1.171	-0.25	-1.686	0.783189	0	0.010994	0.766225	0.000488
SCO7336	Hypothetical protein.	pepA	Miscelaneous		0.958	4.399	3.923	0.618	-0.045	0.13077	0	0	0.406559	0.974596
SCO7337	Hypothetical protein.	pepA2	Miscelaneous		0.495	3.188	3.009	0.853	-0.191	0.620451	0	1e-06	0.167767	0.855698
SCO7338	Glycogen debranching enzyme.	glgX	Miscelaneous	2	0.354	2.156	2.178	0.411	-0.218	0.462325	0	0	0.310363	0.631616
SCO7340	Hypothetical protein SC4G10.19.		Unknown or Hypothetical function		0.169	0.836	0.715	-0.061	-0.307	0.90646	0.005441	0.016781	0.934841	0.439832
SCO7341	RNA polymerase secondary sigma factor	sigG	Regulators and Sigma Factors		0.054	1.187	1.434	0.506	0.077	0.999071	1.1e-05	2e-06	0.070003	0.887925
SCO7346	Membrane transport protein.		Membrane protein		-0.373	-0.719	-0.161	-0.21	-0.158	0.223921	0.001966	0.500882	0.562581	0.672105
SCO7353	Conserved hypothetical protein SC9H11.07		Unknown or Hypothetical function	2	0.325	0.399	0.202	0.344	0.061	0.012344	0.000835	0.072671	0.008338	0.777277
SCO7357	Probable dioxygenase.		Miscelaneous		0.259	0.035	-0.566	-0.261	-0.146	0.444435	0.902492	0.008343	0.388944	0.664859
SCO7365	Hypothetical protein SC9H11.19.		Unknown or Hypothetical function		-0.046	0.255	-1.6	0.134	-0.534	0.999071	0.727602	0.008403	0.925532	0.519002
SCO7371	Hypothetical protein SC9H11.25c.		Unknown or Hypothetical function	1	0.583	2.794	2.136	2.073	1.784	0.035655	0	0	0	0
SCO7372	Hypothetical protein SC9H11.26c.		Unknown or Hypothetical function	4	0.088	0.745	0.645	0.279	-0.119	0.990001	0.005339	0.015607	0.49742	0.826243
SCO7373	Hypothetical protein SC9H11.27c.		Unknown or Hypothetical function		0.408	1.524	2.223	1.268	1.543	0.438093	2.4e-05	0	0.000584	2.8e-05
SCO7374	Oxidoreductase,nitrate reductase NarB (fragment)		Unknown or Hypothetical function	1	0.269	0.93	1.234	1.457	1.014	0.221941	2e-06	0	0	1e-06
SCO7377	Hypothetical protein SC10G8.04c.		Unknown or Hypothetical function	1	1.056	1.125	1.446	1.312	1.164	0.018089	0.004944	0.000793	0.003228	0.004776
SCO7378	Hypothetical protein SC10G8.05c.		Unknown or Hypothetical function		0.408	0.917	1.583	1.423	1.405	0.082834	2.4e-05	0	0	0
SCO7379	Hypothetical protein SC10G8.06.		Unknown or Hypothetical function	1	0.303	0.543	1.542	1.548	1.627	0.304713	0.008605	0	0	0
SCO7381	Hypothetical protein SC10G8.08.		Unknown or Hypothetical function		0.274	1.074	1.801	1.959	1.958	0.520196	4.9e-05	0	0	0
SCO7382	Hypothetical protein SC10G8.09c.		Unknown or Hypothetical function		-0.001	-0.218	-0.764	0.017	0.15	0.99992	0.460573	0.005118	0.981269	0.749093
SCO7383	Hypothetical protein SC10G8.10.		Unknown or Hypothetical function		-0.115	1.502	0.287	0.358	-0.061	0.999071	0.002229	0.572514	0.654237	0.96144
SCO7387	Hypothetical protein SC10G8.14.		Unknown or Hypothetical function	1	0.337	1.258	1.352	1.825	1.503	0.734497	0.002155	0.001702	0.000101	0.0005
SCO7388	Dehydrogenase.		Unknown or Hypothetical function		0.354	0.509	0.68	0.912	0.623	0.247072	0.023289	0.003943	0.000363	0.007204
SCO7389	Oxidoreductase.		Unknown or Hypothetical function		0.313	0.267	0.886	0.71	0.466	0.291378	0.2238	0.00015	0.002466	0.031838
SCO7402	Lyase.		Unknown or Hypothetical function		-0.032	-0.376	-0.416	-0.183	-0.509	0.999071	0.003521	0.002136	0.303255	0.000226
SCO7412	Pyruvate dehydrogenase (pyruvate oxidase)		Miscelaneous	1	0.731	2.231	2.149	2.384	1.927	0.006434	0	0	0	0
SCO7413	Oxidoreductase.		Miscelaneous		0.168	0.775	1.38	1.083	0.919	0.947533	0.032393	0.000451	0.007293	0.013029
SCO7414	Integral membrane protein.		Membrane protein		0.004	0.595	1.141	0.916	0.687	0.999564	0.089968	0.001821	0.018472	0.057031
SCO7415	Racemase.		Unknown or Hypothetical function		0.069	0.249	0.792	0.776	0.743	0.987017	0.238885	0.000335	0.000608	0.000527
SCO7416	Hypothetical protein SC6D11.12c.		Unknown or Hypothetical function		0.158	2.008	2.674	1.793	1.413	0.867059	0	0	0	3e-06
SCO7421	Conserved hypothetical protein SC6D11.17c		Unknown or Hypothetical function	2	0.114	1.07	-0.084	0.012	-1.203	0.987017	0.001646	0.831068	0.989813	0.000699
SCO7423	Conserved hypothetical protein SC6D11.19c.		Unknown or Hypothetical function	1	0.116	0.476	1.418	1.166	0.824	0.721526	0.000662	0	0	1e-06
SCO7428	Flavohemoprotein	hmpA	Miscelaneous	5	-0.191	-0.689	-0.25	-0.248	-0.212	0.521128	0.000132	0.131035	0.288331	0.295903
SCO7432	Secreted extracellular small neutral protease.	mprA2	Secreted protein	4	0.085	0.868	0.319	0.299	-0.596	0.990001	0.001245	0.221126	0.450755	0.028508
SCO7434	Lipoprotein.		Unknown or Hypothetical function	2	2.437	5.898	1.873	0.342	-0.649	0.006108	0	0.018404	0.829572	0.584787
SCO7437	Decarboxylase.		Miscelaneous		0.161	-0.268	-0.542	-0.096	-0.186	0.761645	0.204852	0.008956	0.811355	0.514976
SCO7439	Conserved hypothetical protein		Unknown or Hypothetical function		-0.095	-0.536	-0.048	-0.145	0.202	0.947533	0.008236	0.844848	0.670922	0.459414
SCO7449	Membrane protein.		Membrane protein	2	1.169	5.209	1.682	0.475	0.102	0.392725	1e-06	0.04975	0.775534	0.966054
SCO7450	Secreted protein		Secreted protein	2	0.174	1.801	0.673	0.084	-0.01	0.990001	0.001005	0.200685	0.951812	0.994438
SCO7451	Conserved hypothetical protein SC5C11.08		Unknown or Hypothetical function		0.372	1.205	0.676	0.373	-0.137	0.665849	0.002907	0.081639	0.554545	0.879488
SCO7452	O-methyltransferase.		Unknown or Hypothetical function	3	1.867	1.771	-0.161	-0.342	0.394	1.8e-05	1.2e-05	0.680515	0.54637	0.389746
SCO7453	Secreted protein		Secreted protein	3	2.375	2.656	0.044	-0.105	0.734	8.2e-05	6e-06	0.947116	0.934514	0.209147
SCO7454	Restriction endonuclease		Unknown or Hypothetical function	8	0.362	0.684	-0.25	-0.231	0.339	0.367425	0.009565	0.35105	0.587295	0.278622
SCO7458	Membrane protein.		Membrane protein	1	-0.102	1.627	0.439	0.349	0.478	0.974729	0	0.080445	0.340151	0.081877
SCO7463	Sensor histidine kinase	cvnA13	Regulators and Sigma Factors	5	-1.054	-1.323	-0.43	-0.405	0.464	0.008491	0.000427	0.228074	0.455815	0.27546
SCO7464	Hypothetical protein	cvnB13	Regulators and Sigma Factors	5	-1.374	-1.893	-0.642	-0.682	0.416	0.014052	0.000293	0.192062	0.331917	0.568802
SCO7465	Hypothetical protein	cvnC13	Regulators and Sigma Factors		-0.836	-1.114	-0.388	-0.539	0.245	0.074059	0.004904	0.33046	0.330989	0.717308
SCO7468	Flavin-binding monooxygenase		Unknown or Hypothetical function		-0.219	0.096	-0.449	-0.424	-0.917	0.614863	0.721765	0.034989	0.105661	0.000125
SCO7469	Phenylacetate-CoA ligase	paaK	Secondary Metabolism	6	0.295	0.499	-0.082	0.089	-1.081	0.541328	0.066792	0.788824	0.877163	0.0002
SCO7471	Phenylacetic acid degradation protein	paaA	Secondary Metabolism	6	0.155	0.864	0.152	-0.014	-1.497	0.983181	0.046128	0.755731	0.990403	0.001005
SCO7472	Phenylacetic acid degradation protein	paaB	Secondary Metabolism	6	0.091	0.86	-0.148	-0.038	-1.555	0.999071	0.075579	0.787513	0.976288	0.001857
SCO7473	Phenylacetic acid degradation protein	paaC	Secondary Metabolism	6	-0.241	0.524	0.032	-0.107	-1.574	0.910676	0.246035	0.953868	0.91467	0.000551
SCO7474	Phenylacetic acid degradation protein	paaD	Secondary Metabolism		0.15	0.263	0.272	0.055	-0.941	0.961206	0.507021	0.449458	0.951605	0.008861
SCO7475	Phenylacetic acid degradation NADH oxidoreductase PaaE	paaE	Secondary Metabolism		-0.274	0.412	-0.068	-0.269	-1.177	0.856403	0.363396	0.894533	0.709236	0.005955
SCO7482	Integral membrane protein		Membrane protein	6	-1.532	0.348	-0.525	-1.228	-0.365	0.002556	0.50218	0.25102	0.017365	0.592717
SCO7491	Conserved hypothetical protein		Miscelaneous		0.863	0.232	-0.004	0.104	-0.042	4.1e-05	0.205194	0.987235	0.74465	0.923218
SCO7494	Membrane protein		Membrane protein		-0.101	-0.241	-1.357	-0.249	0.033	0.999071	0.671557	0.006294	0.781234	0.980581
SCO7497	Transcriptional regulator		Regulators and Sigma Factors		-0.076	-0.12	-0.364	-0.256	-0.611	0.976084	0.604512	0.056357	0.360097	0.002821
SCO7509	Conserved hypothetical protein		Unknown or Hypothetical function	2	-0.044	0.429	0.548	0.505	0.189	0.999071	0.026831	0.006409	0.021613	0.472316
SCO7517	Integral membrane protein		Membrane protein		-0.254	-0.774	-0.095	-0.42	-0.098	0.724422	0.009704	0.780508	0.31402	0.88576
SCO7523	Chaperone		Unknown or Hypothetical function	2	0.133	2.351	1.569	0.704	0.49	0.964434	0	1.8e-05	0.053089	0.161214
SCO7524	Conserved hypothetical protein		Unknown or Hypothetical function	2	0.125	2.107	1.688	1.267	0.553	0.995441	9e-06	0.000254	0.006851	0.258552
SCO7525	Oxidoreductase		Unknown or Hypothetical function	2	0.052	1.719	1.453	0.695	0.587	0.999071	0	2e-06	0.011865	0.020862
SCO7534	TCS histidine kinase.		TCS and ABC transporters		0.08	-0.075	-0.04	0.048	-0.43	0.903774	0.649815	0.805528	0.871004	0.003166
SCO7536	Integral membrane protein.		Membrane protein	7	-2.088	-0.661	-1.547	-0.988	-1.709	0.001519	0.294086	0.009964	0.191722	0.004974
SCO7538	LysR-family transcriptional regulator		Regulators and Sigma Factors		-0.012	-0.148	-0.389	-0.029	-0.178	0.999071	0.340264	0.008086	0.933859	0.29571
SCO7551	Secreted protein		Secreted protein		1.471	1.096	-0.156	-0.094	-0.452	0.000455	0.003314	0.70286	0.913025	0.310327
SCO7563	ABC transporter solute binding lipoprotein		TCS and ABC transporters		0.649	0.315	0.112	0.324	0.256	8.2e-05	0.025109	0.439865	0.044522	0.086349
SCO7572	Oxidoreductase		Unknown or Hypothetical function		0.206	-0.031	-0.284	0.019	0.019	0.11323	0.819038	0.008723	0.94611	0.947298
SCO7573	Anti-sigma factor antagonist		Regulators and Sigma Factors	3	0.142	1.434	0.526	0.086	-0.54	0.980973	0.000384	0.168065	0.928941	0.226093
SCO7574	Membrane protein		Membrane protein	2	-0.009	2.43	2.903	1.282	0.795	0.999429	0	0	0.001944	0.038789
SCO7582	Conserved hypothetical protein		Unknown or Hypothetical function	7	-0.259	-0.633	-0.029	0.146	0.241	0.520196	0.006086	0.918057	0.720082	0.425686
SCO7590	Catalase	katA2	Miscelaneous	4	0.391	2.818	2.226	2.339	2.26	0.411113	0	0	0	0
SCO7596	Integral membrane transport protein		Membrane protein		0.761	0.839	1.253	0.839	-0.131	0.101307	0.028265	0.002079	0.05888	0.879769
SCO7606	Amino acid binding protein		Unknown or Hypothetical function	8	-0.452	-0.199	-0.715	-0.238	-0.023	0.082996	0.41237	0.00198	0.473454	0.969054
SCO7608	Conserved hypothetical protein		Unknown or Hypothetical function		-0.054	-0.046	-0.342	-0.334	-1.142	0.999071	0.924394	0.334523	0.546066	0.001825
SCO7611	2-phosphosulfolactate phosphatase		Miscelaneous		-0.131	-0.595	-0.387	-0.212	-0.089	0.903163	0.008877	0.079347	0.556214	0.855551
SCO7620	Conserved hypothetical protein		Unknown or Hypothetical function		-0.056	0.393	1.136	1.825	1.4	0.999071	0.265524	0.00139	7e-06	0.00012
SCO7621	Conserved hypothetical protein		Unknown or Hypothetical function		-0.164	0.236	0.857	0.773	0.526	0.869187	0.420196	0.002073	0.008484	0.055451
SCO7622	NAD(P) transhydrogenase beta subunit	pntB	Miscelaneous		-0.132	-0.251	-0.235	-0.155	-0.621	0.813447	0.185165	0.190959	0.602151	0.001244
SCO7623	NAD(P) transhydrogenase alpha subunit	pntA	Miscelaneous		-0.176	-0.26	-0.477	-0.418	-0.933	0.618785	0.150623	0.008148	0.036427	6e-06
SCO7624	TetR-family regulatory protein		Regulators and Sigma Factors	5	-0.245	-0.66	-0.056	-0.261	0.076	0.480904	0.001596	0.816166	0.379769	0.868507
SCO7628	Conserved hypothetical protein		Unknown or Hypothetical function		0.125	-0.113	-0.061	-0.131	-0.395	0.595934	0.406474	0.641109	0.483681	0.001918
SCO7629	Probable starvation sensing protein	spaA	Structure and Morphology		0.476	0.267	-0.104	-0.014	-0.111	0.007277	0.097513	0.533634	0.973175	0.666672
SCO7631	Secreted protein		Secreted protein		0.019	-0.378	0.003	0.018	1.237	0.999071	0.358945	0.996156	0.986202	0.001625
SCO7635	Extracellular small neutral protease	snp3	Secreted protein		0.171	0.079	-0.257	0.325	-0.87	0.928813	0.85916	0.446411	0.520942	0.009932
SCO7637	Secreted endoglucanase		Secreted protein		-0.114	-0.263	-0.534	0.126	-0.093	0.894657	0.192923	0.007882	0.714607	0.80731
SCO7641	Dehydrogenase		Unknown or Hypothetical function		-0.194	-0.518	0.163	0.07	0.392	0.592506	0.005911	0.398416	0.857193	0.045808
SCO7647	Calcium binding protein		Unknown or Hypothetical function	2	0.568	1.185	-0.442	-0.047	-1.399	0.308747	0.002669	0.252662	0.964487	0.000708
SCO7654	Oxidoreductase		Unknown or Hypothetical function		0.415	0.708	0.091	0.02	0.568	0.173003	0.003025	0.731366	0.975862	0.019384
SCO7655	Oxidoreductase		Unknown or Hypothetical function	2	0.522	0.696	0.297	0.117	1.101	0.080557	0.005694	0.229684	0.811355	7.1e-05
SCO7665	Hypothetical protein		Unknown or Hypothetical function		0.136	1.42	0.689	0.402	0.525	0.994589	0.001695	0.112097	0.570775	0.337922
SCO7673	Lipoprotein		Unknown or Hypothetical function	2	-0.03	1.595	0.153	-0.011	-0.062	0.999071	3.6e-05	0.689476	0.990403	0.94866
SCO7674	Secreted metal-binding protein		Secreted protein	2	0.17	1.678	0.741	0.317	-0.042	0.955399	5.8e-05	0.047316	0.614142	0.966992
SCO7675	Integral membrane protein		Membrane protein	2	-0.145	0.928	0.228	-0.102	-0.35	0.949446	0.003177	0.480601	0.878394	0.373341
SCO7696	MarR-family transcriptional regulator		Regulators and Sigma Factors		-0.058	-0.419	-0.683	-0.238	0.13	0.999071	0.110273	0.008948	0.553611	0.788734
SCO7699	EshA protein	eshA	Structure and Morphology	2	1.043	2.524	0.185	-0.018	-2.17	0.030321	1e-06	0.688099	0.987835	1e-05
SCO7700	Cyclase		Structure and Morphology	2	0.995	1.955	0.037	0.082	-1.408	0.018266	5e-06	0.937832	0.929785	0.00042
SCO7701	Methyltransferase		Structure and Morphology	2	0.868	2.332	0.055	-0.187	-2.13	0.051877	1e-06	0.906504	0.801082	3e-06
SCO7710	Phosphotransferase		Unknown or Hypothetical function		-0.393	-0.045	-0.803	-0.594	-0.287	0.220864	0.890131	0.001702	0.029356	0.328684
SCO7717	Secreted protein		Secreted protein		-0.271	-0.092	-1.323	-1.455	-1.654	0.768393	0.84137	0.000465	0.000239	2.5e-05
SCO7724	Conserved hypothetical protein		Unknown or Hypothetical function		0.245	0.102	0.358	0.476	0.714	0.269728	0.586924	0.023037	0.007914	6.1e-05
SCO7728	Conserved hypothetical protein		Unknown or Hypothetical function	3	0.275	0.931	0.141	-0.065	-0.305	0.400907	4.9e-05	0.522836	0.888806	0.201778
SCO7729	Conserved hypothetical protein		Unknown or Hypothetical function		0.211	0.897	0.207	-0.007	-0.295	0.746534	0.000807	0.439865	0.991774	0.365841
SCO7737	Hypothetical protein SC8D11.28		Unknown or Hypothetical function		-0.181	-0.358	-0.921	-0.22	-0.113	0.864278	0.22854	0.002218	0.638063	0.853693
SCO7766	Conserved hypothetical protein		Unknown or Hypothetical function		-0.078	-0.102	-0.143	-0.343	-0.718	0.987076	0.720821	0.556755	0.277024	0.002673
SCO7773	Conserved hypothetical protein		Unknown or Hypothetical function		0.012	-0.764	-0.369	-0.039	0.431	0.999071	0.006026	0.176547	0.957768	0.163153
SCO7776	Hypothetical protein		Unknown or Hypothetical function		0.145	0.822	0.767	0.329	0.204	0.893928	0.001063	0.002972	0.342358	0.569084
SCO7781	Pseudogene, transposase remnant		Unknown or Hypothetical function		-0.298	-0.104	-1.142	-0.027	-0.121	0.828782	0.857595	0.008985	0.981269	0.907317
SCO7792	Hypothetical protein		Unknown or Hypothetical function		-0.683	-0.412	-0.128	-0.085	0.391	0.002247	0.038952	0.5443	0.831397	0.063261
SCO7801	Membrane protein		Unknown or Hypothetical function		-0.253	-0.503	-0.789	-0.254	-0.124	0.663163	0.068063	0.005144	0.55154	0.818841
SCO7805	Hypothetical protein SC8E7.02.		Unknown or Hypothetical function		-0.391	0.07	-1.317	-0.468	-0.867	0.746467	0.91482	0.007347	0.526598	0.087167
SCO7807	Hypothetical protein SC8E7.04c.		Unknown or Hypothetical function		-0.169	-0.387	-0.886	0.03	-0.263	0.841009	0.129013	0.000957	0.964487	0.416992
SCO7810	Oxidoreductase.		Unknown or Hypothetical function	10	-1.572	-1.513	0.838	0.24	1.792	5.5e-05	3.1e-05	0.012167	0.663251	5e-06
SCO7813	Conserved hypothetical protein SC8E7.10		Unknown or Hypothetical function		-0.285	-0.224	-0.594	-0.288	-0.216	0.344871	0.305367	0.005144	0.308979	0.415709
